# Supplementary material for: Diaqua­bis(norfloxacinato)manganese(II) 2,2′-bipyridine solvate tetra­hydrate
Source: Acta Crystallogr Sect E Struct Rep Online. 2009 Jun 20;65(Pt 7):m806. doi: 10.1107/S1600536809022831 (PMC2969423; doi:10.1107/S1600536809022831)
Supplement: Supplementary file 2 [file e-65-0m806-Isup2.hkl]

# 
# h,k,l, Fc-squared, Fo-squared, sigma(Fo-squared) and status flag 
# 
data_I
_shelx_title ' a in P-1' 
_shelx_refln_list_code          4 
_shelx_F_calc_maximum      204.37 
_exptl_crystal_F_000       501.00 
_reflns_d_resolution_high  0.8410 
 
loop_ 
 _symmetry_equiv_pos_as_xyz 
 'x, y, z' 
 '-x, -y, -z' 
 
_cell_length_a     9.5179 
_cell_length_b    11.4645 
_cell_length_c    11.6617 
_cell_angle_alpha 118.844 
_cell_angle_beta   93.398 
_cell_angle_gamma  97.258 
 
_shelx_F_squared_multiplier     1.000 
 
loop_ 
 _refln_index_h 
 _refln_index_k 
 _refln_index_l 
 _refln_F_squared_calc 
 _refln_F_squared_meas 
 _refln_F_squared_sigma 
 _refln_observed_status 
   1   0   0     4574.43     4498.98     84.07 o 
   2   0   0      164.43      240.99      4.82 o 
   3   0   0     1702.60     1615.22     19.49 o 
   4   0   0       57.28       43.48      3.32 o 
   5   0   0       42.87       20.20      2.20 o 
   6   0   0       61.22       54.80      3.60 o 
   7   0   0       44.89       65.79      8.00 o 
   8   0   0      230.48      214.06      7.28 o 
   9   0   0        1.57        0.00      2.04 o 
  10   0   0       53.12       43.75     11.54 o 
  11   0   0       39.38       18.17      5.12 o 
 -11   1   0        1.27        0.00      4.00 o 
 -10   1   0        4.69        5.99      2.79 o 
  -9   1   0       19.40       29.06      5.63 o 
  -8   1   0       44.17       37.99      6.66 o 
  -7   1   0       53.02       73.62      7.71 o 
  -6   1   0     1209.33     1296.05     19.20 o 
  -5   1   0     2429.65     2499.27     30.78 o 
  -4   1   0      687.16      831.10     13.95 o 
  -3   1   0     1840.74     2019.35     32.01 o 
  -2   1   0      392.89      376.80      6.79 o 
  -1   1   0      124.93      240.19      4.33 o 
   0   1   0      659.65      232.85      3.51 o 
   1   1   0     5561.10     4404.60     64.62 o 
   2   1   0       13.14       13.26      1.09 o 
   3   1   0      152.21      309.71      5.62 o 
   4   1   0      300.85      215.85      6.44 o 
   5   1   0       56.24       66.51      2.75 o 
   6   1   0      178.24      199.81      5.03 o 
   7   1   0        3.87        6.76      2.01 o 
   8   1   0       81.40       89.52     12.72 o 
   9   1   0      319.98      297.72     11.66 o 
  10   1   0        0.22        4.31      3.50 o 
 -11   2   0        4.24        4.40      4.03 o 
 -10   2   0       49.94       45.65      4.15 o 
  -9   2   0       73.91       79.19      4.95 o 
  -8   2   0      258.29      248.20     10.62 o 
  -7   2   0        0.83        1.48      1.49 o 
  -6   2   0     1852.05     2053.35     27.33 o 
  -5   2   0      565.52      556.15     10.15 o 
  -4   2   0       96.46       51.03      2.82 o 
  -3   2   0      372.91      667.35     10.15 o 
  -2   2   0     1959.38     2216.43     25.25 o 
  -1   2   0     3609.89     2461.87     26.88 o 
   0   2   0      188.02      292.02      5.67 o 
   1   2   0      225.65      298.97      5.74 o 
   2   2   0      224.36      196.68      4.31 o 
   3   2   0      735.40     1026.63     11.95 o 
   4   2   0      284.14      305.83      5.42 o 
   5   2   0     1263.97     1261.93     15.52 o 
   6   2   0       75.92       81.67      3.53 o 
   7   2   0       13.08       11.57      3.02 o 
   8   2   0      398.50      424.95     13.34 o 
   9   2   0       25.76       26.78      4.83 o 
  10   2   0       65.86       72.79      7.48 o 
 -11   3   0       54.18       46.05      4.67 o 
 -10   3   0      106.16      119.36     12.57 o 
  -9   3   0       10.19       12.05      2.54 o 
  -8   3   0       10.17       10.56      2.31 o 
  -7   3   0        5.84        5.71      1.98 o 
  -6   3   0       77.88       75.79      4.32 o 
  -5   3   0       24.51       20.19      3.30 o 
  -4   3   0        7.28        3.58      1.24 o 
  -3   3   0      553.78      933.65     13.28 o 
  -2   3   0     4321.65     4468.05     48.52 o 
  -1   3   0     2275.83     2526.54     32.12 o 
   0   3   0      935.27     1425.91     13.75 o 
   1   3   0      173.73      163.81      3.23 o 
   2   3   0      813.90      769.37     10.37 o 
   3   3   0      117.07       84.77      2.79 o 
   4   3   0       40.58       55.88      2.40 o 
   5   3   0      721.92      727.51     10.54 o 
   6   3   0        2.24        0.35      1.58 o 
   7   3   0        1.64        1.58      2.34 o 
   8   3   0      148.54      161.68     15.66 o 
   9   3   0      254.11      264.53     17.65 o 
  10   3   0       97.95       97.02     10.63 o 
 -11   4   0       30.44       18.64      3.74 o 
 -10   4   0       77.68       94.73      5.98 o 
  -9   4   0      328.52      323.27     10.69 o 
  -8   4   0      172.92      167.95      6.31 o 
  -7   4   0       51.85       63.62      6.82 o 
  -6   4   0       53.95       69.45      3.87 o 
  -5   4   0        3.42        2.08      1.15 o 
  -4   4   0       74.41       90.81      2.73 o 
  -3   4   0      124.74      147.51      4.95 o 
  -2   4   0       15.73       10.60      1.42 o 
  -1   4   0        5.78        1.76      0.69 o 
   0   4   0       20.68      108.00      2.39 o 
   1   4   0     1772.36     1502.80     16.63 o 
   2   4   0        7.96       10.16      1.64 o 
   3   4   0      125.03       79.50      2.90 o 
   4   4   0      842.26      909.34     14.35 o 
   5   4   0      232.07      217.17      6.48 o 
   6   4   0        0.30        0.00      1.67 o 
   7   4   0      189.62      187.93      7.06 o 
   8   4   0       59.47       53.73      9.59 o 
   9   4   0      240.26      234.24     14.32 o 
 -10   5   0      156.12      140.52      9.59 o 
  -9   5   0        6.07        2.19      2.23 o 
  -8   5   0        1.46        0.00      1.76 o 
  -7   5   0        9.79        7.93      3.44 o 
  -6   5   0        0.23        0.58      1.41 o 
  -5   5   0      346.41      347.41      7.60 o 
  -4   5   0       15.61       36.72      2.22 o 
  -3   5   0      370.57      400.33      7.04 o 
  -2   5   0     2373.40     2097.49     22.90 o 
  -1   5   0       33.73       27.31      1.65 o 
   0   5   0     3987.02     4200.88     35.16 o 
   1   5   0       20.46       31.33      2.00 o 
   2   5   0      377.76      379.82      8.04 o 
   3   5   0      158.32      191.22      6.65 o 
   4   5   0       49.68       44.98      4.00 o 
   5   5   0      659.82      683.75     12.95 o 
   6   5   0     1084.04     1068.40     21.22 o 
   7   5   0      122.55      117.77      7.27 o 
   8   5   0       14.94       16.79      5.20 o 
   9   5   0       15.11       23.98      7.59 o 
 -10   6   0        4.92        6.56      3.25 o 
  -9   6   0        5.95        6.92      2.12 o 
  -8   6   0       82.29       76.51      3.95 o 
  -7   6   0       15.59       10.74      2.23 o 
  -6   6   0      267.74      279.03      9.51 o 
  -5   6   0      214.19      168.96      5.60 o 
  -4   6   0      645.73      696.48     16.44 o 
  -3   6   0      406.39      446.23      8.02 o 
  -2   6   0      508.35      558.65      8.73 o 
  -1   6   0      337.57      419.99      6.23 o 
   0   6   0      709.95      688.64      8.48 o 
   1   6   0      310.22      315.19      6.19 o 
   2   6   0      218.27      236.83      7.56 o 
   3   6   0       44.92       46.32      4.11 o 
   4   6   0       17.72       29.67      4.55 o 
   5   6   0      898.81      845.42     18.11 o 
   6   6   0      250.41      249.69      9.47 o 
   7   6   0      100.37       81.76      6.75 o 
   8   6   0        0.16        0.00      3.22 o 
 -10   7   0      105.68      114.16      7.80 o 
  -9   7   0       18.71       14.58      3.43 o 
  -8   7   0        5.80        8.43      3.20 o 
  -7   7   0       81.02       75.62      7.13 o 
  -6   7   0        0.86        0.00      1.58 o 
  -5   7   0      189.58      197.13      5.66 o 
  -4   7   0       44.05       45.19      2.95 o 
  -3   7   0      185.24      146.98      4.22 o 
  -2   7   0       14.57        7.90      1.66 o 
  -1   7   0        0.29        0.00      0.93 o 
   0   7   0       13.18       19.59      1.75 o 
   1   7   0      859.52      846.09     14.65 o 
   2   7   0        7.41        7.29      2.37 o 
   3   7   0      258.00      234.11      8.33 o 
   4   7   0      620.29      678.27     19.22 o 
   5   7   0       22.13       23.05      4.34 o 
   6   7   0       30.57       33.30      5.40 o 
   7   7   0        2.19        1.41      2.92 o 
  -9   8   0       17.78       21.93      5.08 o 
  -8   8   0        1.45        2.43      2.62 o 
  -7   8   0      215.32      223.65      9.86 o 
  -6   8   0      115.20      128.89      5.91 o 
  -5   8   0      252.94      251.66      7.25 o 
  -4   8   0      181.57      200.47      5.04 o 
  -3   8   0       24.55       17.98      2.33 o 
  -2   8   0      243.65      242.13      5.31 o 
  -1   8   0      155.24      160.23      4.27 o 
   0   8   0       12.72       16.42      2.69 o 
   1   8   0       22.38       20.20      3.18 o 
   2   8   0      115.88      107.78      6.39 o 
   3   8   0      560.25      520.94     13.77 o 
   4   8   0       10.93       15.13      3.52 o 
   5   8   0       18.77       24.93      4.25 o 
   6   8   0       70.48       85.49      7.21 o 
  -8   9   0       16.62        8.17      3.32 o 
  -7   9   0        7.49       11.99      3.13 o 
  -6   9   0       57.68       44.66      4.02 o 
  -5   9   0       14.60       13.41      3.11 o 
  -4   9   0      247.32      254.18      7.19 o 
  -3   9   0      203.87      220.84      6.28 o 
  -2   9   0      234.81      264.84      6.92 o 
  -1   9   0      171.69      173.23      6.67 o 
   0   9   0       41.86       44.57      4.01 o 
   1   9   0      266.93      313.12      9.15 o 
   2   9   0       29.06       32.89      4.21 o 
   3   9   0       75.34       64.98      7.14 o 
   4   9   0      171.03      176.78      9.29 o 
   5   9   0      249.99      255.57     13.86 o 
  -7  10   0        0.71        1.28      2.63 o 
  -6  10   0        1.02        1.90      2.28 o 
  -5  10   0       70.53      103.63      7.54 o 
  -4  10   0       12.09       16.53      4.45 o 
  -3  10   0        8.81       11.75      4.10 o 
  -2  10   0      123.68      125.54      8.90 o 
  -1  10   0      149.93      139.27      6.79 o 
   0  10   0      199.61      237.68      8.71 o 
   1  10   0       23.69        8.84      5.91 o 
   2  10   0       17.30        8.77      3.41 o 
   3  10   0        8.59        1.87      4.15 o 
   4  10   0       12.87       10.90      3.93 o 
  -6  11   0        8.57       12.99      3.96 o 
  -5  11   0        0.33        3.14      3.25 o 
  -4  11   0       51.72       95.84     13.64 o 
  -3  11   0       37.91       29.89      5.69 o 
  -2  11   0       50.32       38.18      7.76 o 
  -1  11   0       15.70       15.78      4.77 o 
   0  11   0       42.06       38.14      4.50 o 
   1  11   0       63.30       69.01      6.55 o 
   2  11   0        1.42        0.00      3.03 o 
   0 -12   1       80.59       66.56     10.76 o 
   1 -12   1       22.33       26.24      5.93 o 
   2 -12   1        8.21        7.19      4.49 o 
   3 -12   1       14.33        9.88      5.99 o 
   4 -12   1       46.48       66.25     12.28 o 
  -3 -11   1        9.14        4.95      3.19 o 
  -2 -11   1      163.52      193.48      9.88 o 
  -1 -11   1       58.47       44.39      5.88 o 
   0 -11   1       83.92      112.37      9.53 o 
   1 -11   1       70.05       66.81      7.49 o 
   2 -11   1       16.59       18.36      4.89 o 
   3 -11   1       59.47       69.92      7.64 o 
   4 -11   1       79.62       83.22      7.09 o 
   5 -11   1        0.32        0.49      2.95 o 
   6 -11   1        9.89       13.35      3.33 o 
  -5 -10   1       49.77       48.98      6.11 o 
  -4 -10   1      122.91      128.56     12.28 o 
  -3 -10   1      205.95      237.44      9.90 o 
  -2 -10   1      105.63       93.08      6.92 o 
  -1 -10   1       70.49       82.29      6.31 o 
   0 -10   1       61.60       60.13      4.70 o 
   1 -10   1       64.01       53.98      6.43 o 
   2 -10   1       18.09       19.33      3.44 o 
   3 -10   1        0.58        2.65      2.12 o 
   4 -10   1       65.40       61.58      4.72 o 
   5 -10   1       65.79       66.92      6.18 o 
   6 -10   1        4.55        0.86      2.26 o 
   7 -10   1       38.44       39.33      4.31 o 
   8 -10   1       27.21       28.26      5.94 o 
  -6  -9   1        1.65        6.36      3.52 o 
  -5  -9   1       55.51       51.79      5.63 o 
  -4  -9   1       52.88       52.02      6.10 o 
  -3  -9   1        1.00        1.28      2.46 o 
  -2  -9   1       40.32       32.79      4.05 o 
  -1  -9   1       87.86       81.23      6.52 o 
   0  -9   1      161.35      169.45      6.39 o 
   1  -9   1      125.55      132.41      7.54 o 
   2  -9   1       14.53       11.11      2.37 o 
   3  -9   1      281.41      297.44      8.10 o 
   4  -9   1      336.55      396.13      9.69 o 
   5  -9   1       79.80       63.00      5.06 o 
   6  -9   1        2.25        0.00      1.84 o 
   7  -9   1       65.88       60.93      4.83 o 
   8  -9   1        0.68        1.69      2.62 o 
   9  -9   1       98.25      115.53      7.79 o 
  -7  -8   1       15.43        6.37      4.05 o 
  -6  -8   1      208.72      191.50      9.54 o 
  -5  -8   1      140.77      158.60      8.69 o 
  -4  -8   1      566.28      530.17     14.03 o 
  -3  -8   1      464.38      516.07     13.37 o 
  -2  -8   1       29.12       34.39      3.88 o 
  -1  -8   1      232.31      263.69      8.45 o 
   0  -8   1      102.28      117.60      4.35 o 
   1  -8   1      140.87      146.78      4.20 o 
   2  -8   1      111.73      120.26      4.11 o 
   3  -8   1       96.72      107.52      3.74 o 
   4  -8   1      185.86      172.83      4.95 o 
   5  -8   1      128.21      131.35      6.62 o 
   6  -8   1       36.84       39.53      3.57 o 
   7  -8   1      396.02      412.46     11.33 o 
   8  -8   1       17.58       18.29      3.50 o 
   9  -8   1      124.12      111.69      7.35 o 
  -8  -7   1       23.53       20.10      6.02 o 
  -7  -7   1       10.66       10.35      3.40 o 
  -6  -7   1        0.32        0.00      2.33 o 
  -5  -7   1      609.64      602.82     16.56 o 
  -4  -7   1      456.45      437.05     11.97 o 
  -3  -7   1      189.48      210.56     12.86 o 
  -2  -7   1       26.49       41.15      3.94 o 
  -1  -7   1       20.95       21.31      3.29 o 
   0  -7   1      592.02      622.84      8.97 o 
   1  -7   1      489.68      481.15      6.95 o 
   2  -7   1        9.91        8.59      1.33 o 
   3  -7   1      341.72      375.59      8.64 o 
   4  -7   1      262.56      310.00      6.33 o 
   5  -7   1      495.39      479.51     10.12 o 
   6  -7   1      210.41      217.70      6.69 o 
   7  -7   1        7.28        4.31      2.06 o 
   8  -7   1      197.19      205.30      5.77 o 
   9  -7   1        1.46        0.96      1.97 o 
  10  -7   1        0.08        0.00      2.68 o 
  -8  -6   1        3.46        5.41      4.31 o 
  -7  -6   1        3.34        0.00      2.43 o 
  -6  -6   1      126.72      125.41      8.13 o 
  -5  -6   1      957.25      963.31     19.26 o 
  -4  -6   1        0.32        0.00      1.59 o 
  -3  -6   1       36.37       47.37      4.25 o 
  -2  -6   1      576.59      639.92     10.57 o 
  -1  -6   1      172.01      195.70      5.49 o 
   0  -6   1      572.59      603.50     15.64 o 
   1  -6   1       93.90      102.33      2.89 o 
   2  -6   1      244.22      207.77      4.08 o 
   3  -6   1        2.05        5.38      1.25 o 
   4  -6   1      168.84      101.42      3.59 o 
   5  -6   1      164.16      145.04      4.60 o 
   6  -6   1        9.67        9.45      1.99 o 
   7  -6   1        5.24        6.11      2.26 o 
   8  -6   1        5.89        7.08      2.57 o 
   9  -6   1       58.80       62.78      5.48 o 
  10  -6   1       31.81       36.37      4.99 o 
  -9  -5   1       82.40       85.86      9.80 o 
  -8  -5   1       11.55       11.12      5.18 o 
  -7  -5   1        0.29        5.21      4.18 o 
  -6  -5   1     2747.61     2808.78     41.90 o 
  -5  -5   1     3218.36     3258.39     40.01 o 
  -4  -5   1       91.09      105.35      4.46 o 
  -3  -5   1        3.36        2.08      1.39 o 
  -2  -5   1     1379.61     1384.26     17.93 o 
  -1  -5   1      883.40      788.88     11.48 o 
   0  -5   1      177.03      113.38      3.09 o 
   1  -5   1       42.27       16.39      1.26 o 
   2  -5   1        9.75       13.13      1.19 o 
   3  -5   1        6.53        3.91      1.32 o 
   4  -5   1      575.88      560.49      7.53 o 
   5  -5   1       92.16      100.83      4.83 o 
   6  -5   1       46.22       59.83      3.68 o 
   7  -5   1      346.86      380.11      8.69 o 
   8  -5   1       46.39       50.14      4.57 o 
   9  -5   1       43.58       34.81      6.33 o 
  10  -5   1       65.91       64.27      5.77 o 
 -10  -4   1       73.22       68.73      9.42 o 
  -9  -4   1       39.83       43.91      7.15 o 
  -8  -4   1       21.44       21.91      9.70 o 
  -7  -4   1     1838.14     1909.91     32.85 o 
  -6  -4   1      402.19      378.69      9.01 o 
  -5  -4   1     2058.08     2021.60     23.06 o 
  -4  -4   1      434.66      394.31      6.77 o 
  -3  -4   1       35.86       38.13      2.87 o 
  -2  -4   1        2.88        0.87      0.88 o 
  -1  -4   1     1885.96     1717.27     23.49 o 
   0  -4   1       29.79      174.88      2.94 o 
   1  -4   1      556.42      682.11      7.27 o 
   2  -4   1        0.50        0.00      0.71 o 
   3  -4   1      646.62      784.12     10.67 o 
   4  -4   1      151.31      170.04      4.06 o 
   5  -4   1      131.82      131.93      4.31 o 
   6  -4   1        8.25        2.91      1.77 o 
   7  -4   1       11.00        8.68      2.02 o 
   8  -4   1       78.99       73.08      8.05 o 
   9  -4   1        1.40        0.00      1.86 o 
  10  -4   1       11.45       10.86      2.84 o 
  11  -4   1       28.46       27.25      6.82 o 
 -10  -3   1       87.82      110.26     19.55 o 
  -9  -3   1      121.06      134.39      8.99 o 
  -8  -3   1      132.60      126.34      8.02 o 
  -7  -3   1       59.41       61.35      5.54 o 
  -6  -3   1     1732.97     1730.44     20.78 o 
  -5  -3   1      116.71      115.14      3.97 o 
  -4  -3   1     1670.52     1604.25     18.16 o 
  -3  -3   1     3305.89     3748.62     37.01 o 
  -2  -3   1      448.97      456.32      6.29 o 
  -1  -3   1     7973.12     8076.17     96.50 o 
   0  -3   1        0.64       16.94      1.38 o 
   1  -3   1     1897.93     2376.54     23.71 o 
   2  -3   1     1892.24     1695.04     20.42 o 
   3  -3   1      304.56      597.98      7.71 o 
   4  -3   1      107.36       64.36      2.83 o 
   5  -3   1      385.76      357.01      7.89 o 
   6  -3   1       84.55       73.19      5.29 o 
   7  -3   1      500.56      514.17      9.92 o 
   8  -3   1        2.06        1.12      1.79 o 
   9  -3   1       90.65       83.71      5.51 o 
  10  -3   1      231.64      219.57      7.92 o 
  11  -3   1       55.32       56.47      5.75 o 
 -10  -2   1      124.30      131.87     10.53 o 
  -9  -2   1       81.27       75.11      6.99 o 
  -8  -2   1      194.42      195.04     15.63 o 
  -7  -2   1      352.51      353.96      8.89 o 
  -6  -2   1      735.04      696.25     13.06 o 
  -5  -2   1      160.43      168.91      4.21 o 
  -4  -2   1      235.62      249.40      4.78 o 
  -3  -2   1      447.93      656.52      9.63 o 
  -2  -2   1       30.73       56.08      2.49 o 
  -1  -2   1      704.86      518.59      7.70 o 
   0  -2   1       40.95        0.00      0.45 o 
   1  -2   1      163.31      233.36      3.87 o 
   2  -2   1      137.16      137.76      3.02 o 
   3  -2   1     4364.85     4661.69     45.17 o 
   4  -2   1      289.19      394.82      7.54 o 
   5  -2   1     1996.47     2022.39     30.90 o 
   6  -2   1       51.41       42.59      2.94 o 
   7  -2   1        0.63        0.47      1.38 o 
   8  -2   1      100.55      107.28      5.40 o 
   9  -2   1        6.49       13.23      2.64 o 
  10  -2   1      149.93      140.16      7.50 o 
  11  -2   1       57.45       51.59      8.82 o 
 -11  -1   1       20.86       20.41      5.33 o 
 -10  -1   1        0.48        0.00      2.99 o 
  -9  -1   1      159.82      136.18      8.76 o 
  -8  -1   1       36.17       36.59      3.81 o 
  -7  -1   1      123.99      143.90      5.77 o 
  -6  -1   1      165.53      149.92      5.27 o 
  -5  -1   1       61.53       35.74      2.71 o 
  -4  -1   1      762.40      652.88     10.33 o 
  -3  -1   1       56.81      114.33      3.27 o 
  -2  -1   1     1406.85     1392.43     20.98 o 
  -1  -1   1       59.78       89.93      2.19 o 
   0  -1   1      454.41       26.72      1.05 o 
   1  -1   1     3899.34     3972.70     37.27 o 
   2  -1   1     8507.68     8720.55     93.79 o 
   3  -1   1     2311.73     2122.26     21.94 o 
   4  -1   1     3197.69     2834.50     29.29 o 
   5  -1   1     1049.44     1022.20     15.22 o 
   6  -1   1      215.17      229.46      6.53 o 
   7  -1   1       53.69       42.77      4.01 o 
   8  -1   1       43.07       38.98      3.37 o 
   9  -1   1        9.16        6.18      2.48 o 
  10  -1   1        6.87        2.32      3.55 o 
  11  -1   1       11.22        4.77      4.16 o 
 -11   0   1       38.15       43.39      6.34 o 
 -10   0   1       19.20       11.13      4.51 o 
  -9   0   1       34.49       42.52      4.37 o 
  -8   0   1      332.76      334.84      9.28 o 
  -7   0   1       44.08       37.98      3.48 o 
  -6   0   1      449.20      515.61     10.35 o 
  -5   0   1      275.31      274.87      8.09 o 
  -4   0   1      231.18      273.75      5.99 o 
  -3   0   1     1341.92     1399.38     17.51 o 
  -2   0   1     1056.67      915.42     11.57 o 
  -1   0   1       32.66       98.01      2.03 o 
   0   0   1     7161.40     5425.76     80.31 o 
   1   0   1      498.83      272.07      4.87 o 
   2   0   1      511.02      393.46      5.22 o 
   3   0   1        6.06       30.70      1.88 o 
   4   0   1     9267.68     9996.89    105.81 o 
   5   0   1     2960.20     3082.31     38.40 o 
   6   0   1       33.48       40.52      3.18 o 
   7   0   1      114.86      124.06      4.66 o 
   8   0   1       86.72       94.82      6.93 o 
   9   0   1      249.22      224.52     10.34 o 
  10   0   1      164.47      174.52     10.57 o 
 -11   1   1       22.32       16.94      4.78 o 
 -10   1   1       69.01       65.60      5.51 o 
  -9   1   1      109.54      116.28      6.45 o 
  -8   1   1       31.62       31.13      3.60 o 
  -7   1   1      504.78      504.55     14.19 o 
  -6   1   1       42.29       24.86      3.02 o 
  -5   1   1     2783.72     2903.99     35.13 o 
  -4   1   1      353.45      506.78      8.88 o 
  -3   1   1       13.34       53.63      2.57 o 
  -2   1   1      968.32      842.66      9.78 o 
  -1   1   1     3208.76     2174.15     27.60 o 
   0   1   1      228.88      343.93      6.07 o 
   1   1   1     5808.07     6934.48    144.95 o 
   2   1   1       17.49       25.74      1.13 o 
   3   1   1     1017.17     1160.60     14.82 o 
   4   1   1        3.82        3.16      1.00 o 
   5   1   1      394.95      402.61      7.03 o 
   6   1   1      162.28      143.17      5.77 o 
   7   1   1       13.25        8.48      2.91 o 
   8   1   1      153.65      162.58      8.79 o 
   9   1   1       54.17       48.24      6.19 o 
  10   1   1       26.65       21.25      4.86 o 
 -11   2   1       20.36       17.16      3.30 o 
 -10   2   1        4.36        3.02      2.60 o 
  -9   2   1       52.52       52.61      4.77 o 
  -8   2   1      165.10      173.37      6.91 o 
  -7   2   1       16.95       16.91      2.66 o 
  -6   2   1      736.40      728.02     13.14 o 
  -5   2   1      584.54      569.17     11.38 o 
  -4   2   1     1278.20     1270.61     17.47 o 
  -3   2   1      486.40      657.74      8.80 o 
  -2   2   1    34779.13    32155.88    673.23 o 
  -1   2   1     3727.04     2677.08     33.83 o 
   0   2   1     1987.53     2137.09     21.54 o 
   1   2   1       61.70      116.31      3.60 o 
   2   2   1       12.69        0.99      1.13 o 
   3   2   1        2.60        3.44      0.82 o 
   4   2   1      255.03      224.42      4.55 o 
   5   2   1      128.76      126.14      4.32 o 
   6   2   1      184.37      187.30      9.95 o 
   7   2   1      209.52      204.69      8.58 o 
   8   2   1      147.28      151.76      8.83 o 
   9   2   1       21.26       17.96      4.56 o 
  10   2   1      163.15      177.79     11.02 o 
 -11   3   1       36.08       33.72      4.85 o 
 -10   3   1      124.71      132.17      6.69 o 
  -9   3   1       88.71       89.08      6.01 o 
  -8   3   1       15.89       16.51      2.99 o 
  -7   3   1        0.23        0.90      2.54 o 
  -6   3   1      423.18      387.64     13.08 o 
  -5   3   1       16.64       17.59      2.29 o 
  -4   3   1      150.50      228.61      6.19 o 
  -3   3   1       86.60      133.69      4.81 o 
  -2   3   1      183.09      261.87      6.56 o 
  -1   3   1     2839.63     3032.73     30.31 o 
   0   3   1       26.91        0.36      0.54 o 
   1   3   1       16.97        3.06      0.71 o 
   2   3   1       35.21       34.90      2.42 o 
   3   3   1     1311.28     1225.55     19.48 o 
   4   3   1      255.74      306.57      8.23 o 
   5   3   1     1535.42     1379.24     20.14 o 
   6   3   1      101.45      102.87      5.22 o 
   7   3   1        7.58        6.41      2.33 o 
   8   3   1      377.70      441.86     13.95 o 
   9   3   1      104.27      118.08      8.88 o 
 -11   4   1       48.22       48.07      4.90 o 
 -10   4   1       13.97        7.55      2.70 o 
  -9   4   1       68.99       76.28      5.21 o 
  -8   4   1      408.31      427.72     11.57 o 
  -7   4   1       65.64       68.61      4.82 o 
  -6   4   1        1.44        2.98      1.44 o 
  -5   4   1      278.14      262.51      6.23 o 
  -4   4   1     1031.71      809.05     11.81 o 
  -3   4   1       24.12       41.14      2.35 o 
  -2   4   1      122.82      145.67      3.85 o 
  -1   4   1      605.72      548.93      8.25 o 
   0   4   1     2024.24     2276.52     23.52 o 
   1   4   1        0.67       10.85      1.23 o 
   2   4   1      887.33      848.93     13.26 o 
   3   4   1       95.49       94.61      4.78 o 
   4   4   1      115.97      115.30      5.64 o 
   5   4   1      289.52      304.06      9.56 o 
   6   4   1        0.43        0.00      1.76 o 
   7   4   1       88.55       90.42      5.67 o 
   8   4   1       75.16      108.73      8.03 o 
   9   4   1       29.38       31.54      6.67 o 
 -10   5   1       51.36       58.79      4.97 o 
  -9   5   1       63.33       54.07      3.93 o 
  -8   5   1      212.16      204.96      6.91 o 
  -7   5   1      106.41       96.41      5.51 o 
  -6   5   1      475.79      510.62     10.59 o 
  -5   5   1      314.05      288.35      6.95 o 
  -4   5   1        0.27        0.57      1.04 o 
  -3   5   1       33.02       32.94      3.49 o 
  -2   5   1        6.43       10.36      1.24 o 
  -1   5   1      155.50      194.50      4.88 o 
   0   5   1     2333.34     1997.23     42.87 o 
   1   5   1       11.42       14.94      1.54 o 
   2   5   1      276.88      255.25      8.34 o 
   3   5   1       42.68       46.57      3.94 o 
   4   5   1      357.43      334.76      9.73 o 
   5   5   1      453.57      483.02     16.69 o 
   6   5   1      251.07      243.71      7.95 o 
   7   5   1       30.85       38.67      4.84 o 
   8   5   1       43.19       38.08      6.61 o 
 -10   6   1       11.77       12.05      3.48 o 
  -9   6   1        4.46        4.03      1.80 o 
  -8   6   1      112.66      125.59      6.36 o 
  -7   6   1      149.75      144.92      6.21 o 
  -6   6   1       11.45        5.20      1.98 o 
  -5   6   1      543.89      519.23      9.18 o 
  -4   6   1       56.80       69.15      3.93 o 
  -3   6   1        4.57        0.78      1.15 o 
  -2   6   1      475.70      444.12      7.88 o 
  -1   6   1      121.13       85.10      3.19 o 
   0   6   1      352.31      325.69      5.42 o 
   1   6   1     1891.00     1822.18     24.82 o 
   2   6   1       97.54      122.45      5.29 o 
   3   6   1      652.65      681.82     14.93 o 
   4   6   1      967.92      969.04     19.49 o 
   5   6   1      163.80      177.95      8.56 o 
   6   6   1        0.89        0.00      2.23 o 
   7   6   1       16.09       13.04      3.69 o 
   8   6   1        9.53        6.53      4.65 o 
  -9   7   1       15.34       17.92      4.15 o 
  -8   7   1        8.72        7.79      2.80 o 
  -7   7   1       10.54       15.03      2.92 o 
  -6   7   1       73.93       84.33      4.90 o 
  -5   7   1      244.99      201.42      6.27 o 
  -4   7   1        0.83        0.00      1.59 o 
  -3   7   1      235.99      239.87      5.26 o 
  -2   7   1       49.89       55.09      3.83 o 
  -1   7   1      431.17      444.50      8.13 o 
   0   7   1       62.80       83.60      4.61 o 
   1   7   1      212.77      224.09      8.97 o 
   2   7   1       19.29       20.76      2.92 o 
   3   7   1      402.86      459.34     12.43 o 
   4   7   1      348.42      344.50     11.11 o 
   5   7   1      151.87      158.46      8.41 o 
   6   7   1        0.16        0.00      2.83 o 
   7   7   1        4.22        3.97      3.96 o 
  -9   8   1       50.55       35.94      7.32 o 
  -8   8   1       16.68       10.12      3.07 o 
  -7   8   1       56.20       81.70      6.07 o 
  -6   8   1       75.07       55.05      4.83 o 
  -5   8   1       14.17       25.20      3.63 o 
  -4   8   1       31.23       33.38      2.71 o 
  -3   8   1       76.44       86.97      3.76 o 
  -2   8   1       30.63       21.33      3.06 o 
  -1   8   1       44.93       45.31      3.61 o 
   0   8   1      273.22      262.02      7.91 o 
   1   8   1        1.80        1.90      1.86 o 
   2   8   1       90.61       94.23      6.96 o 
   3   8   1     1011.41     1102.46     22.79 o 
   4   8   1      102.75      106.43      7.41 o 
   5   8   1        5.63        3.12      3.01 o 
   6   8   1      136.23      141.19      9.08 o 
  -8   9   1       15.77       25.80      8.62 o 
  -7   9   1        2.77        3.26      2.65 o 
  -6   9   1       18.48       29.18      3.56 o 
  -5   9   1        0.74        0.98      1.83 o 
  -4   9   1        0.58        3.44      1.96 o 
  -3   9   1      134.53      146.85      8.41 o 
  -2   9   1      126.06      124.78      6.53 o 
  -1   9   1        0.40        0.00      1.91 o 
   0   9   1      190.17      213.24      7.76 o 
   1   9   1      682.34      656.41     15.67 o 
   2   9   1      697.16      761.12     18.04 o 
   3   9   1      234.81      215.63      9.85 o 
   4   9   1      130.91      138.31      8.66 o 
   5   9   1       41.02       43.91      5.81 o 
  -7  10   1        1.25        0.00      3.33 o 
  -6  10   1       24.23       19.17      4.51 o 
  -5  10   1      108.75       75.21      9.55 o 
  -3  10   1       15.52        2.77      3.23 o 
  -2  10   1       63.65       80.89      6.61 o 
  -1  10   1       87.25       96.77      7.24 o 
   0  10   1       15.78       11.85      4.61 o 
   1  10   1       43.07       42.92      5.40 o 
   2  10   1       15.89        9.32      8.19 o 
   3  10   1       53.67       61.78      9.83 o 
  -3  11   1       18.64        6.52      5.41 o 
  -2  11   1       19.05       32.10      8.48 o 
  -1  11   1        0.34        0.00      3.30 o 
   0  11   1       12.41       19.07      4.42 o 
   1  11   1      238.02      202.00     12.80 o 
  -2 -12   2       47.33       49.84      7.29 o 
  -1 -12   2       66.22       52.83     11.83 o 
   0 -12   2      371.98      435.75     17.35 o 
   1 -12   2       14.61       11.06      4.16 o 
   2 -12   2       51.62       60.42      7.62 o 
   3 -12   2       77.93      104.55     11.51 o 
   4 -12   2       32.71       32.10      4.87 o 
   5 -12   2        6.35        8.73      3.87 o 
  -4 -11   2       15.41       19.25      4.32 o 
  -3 -11   2       38.61       26.90      4.51 o 
  -2 -11   2       70.96       85.84      7.02 o 
  -1 -11   2        0.19        0.95      3.17 o 
   0 -11   2        0.26        1.41      2.73 o 
   1 -11   2      117.62      111.17      9.15 o 
   2 -11   2       10.50        6.03      3.68 o 
   3 -11   2      156.58      161.82      7.10 o 
   4 -11   2       97.85      108.72      8.35 o 
   5 -11   2        2.90        7.15      3.25 o 
   6 -11   2       49.89       38.05      4.45 o 
   7 -11   2       74.91       68.44      5.91 o 
  -5 -10   2       50.50       61.52      6.47 o 
  -4 -10   2        6.93        3.47      3.00 o 
  -3 -10   2       22.42       13.87      4.00 o 
  -2 -10   2       12.14        5.51      3.62 o 
  -1 -10   2       88.18       84.73      6.15 o 
   0 -10   2      120.23      116.82      8.66 o 
   1 -10   2      289.94      314.51      9.99 o 
   2 -10   2       81.12       90.35      5.20 o 
   3 -10   2       20.14       23.74      3.15 o 
   4 -10   2       18.95       16.37      2.80 o 
   5 -10   2       96.11      104.03     11.88 o 
   6 -10   2        0.34        0.00      2.00 o 
   7 -10   2       87.41       78.14      5.50 o 
   8 -10   2       68.83       84.11      6.63 o 
  -6  -9   2       38.29       23.93      4.44 o 
  -5  -9   2      131.80      132.33      8.14 o 
  -4  -9   2       36.74       33.79      4.44 o 
  -3  -9   2       36.53       45.64      4.83 o 
  -2  -9   2      326.62      281.20      9.56 o 
  -1  -9   2       77.37      106.55      6.17 o 
   0  -9   2       95.85       98.95      5.37 o 
   1  -9   2        1.93        1.24      1.52 o 
   2  -9   2       16.87       14.33      2.82 o 
   3  -9   2       14.42       10.12      2.23 o 
   4  -9   2       10.09        5.99      1.94 o 
   5  -9   2        2.18        3.71      2.30 o 
   6  -9   2       19.00       22.80      3.10 o 
   7  -9   2       11.68        9.35      2.61 o 
   8  -9   2       38.32       45.67      4.88 o 
   9  -9   2      252.74      264.32     10.50 o 
  -7  -8   2      162.04      154.86      9.09 o 
  -6  -8   2      206.03      242.63     11.94 o 
  -5  -8   2       19.81       19.79      3.90 o 
  -4  -8   2        1.31        0.00      2.12 o 
  -3  -8   2        1.54        1.53      2.04 o 
  -2  -8   2        9.27        5.01      2.13 o 
  -1  -8   2       55.08       51.48      3.46 o 
   0  -8   2      131.64      126.78      5.63 o 
   1  -8   2      445.64      524.93      9.00 o 
   2  -8   2       12.25       11.89      1.90 o 
   3  -8   2       67.98       73.11      3.84 o 
   4  -8   2      299.46      337.62      8.36 o 
   5  -8   2       48.91       49.18      6.30 o 
   6  -8   2       60.76       71.71      4.61 o 
   7  -8   2       29.91       30.75      3.72 o 
   8  -8   2       78.87       86.54      6.24 o 
   9  -8   2       79.48       98.27      4.46 o 
  -8  -7   2       14.15       14.79      5.33 o 
  -7  -7   2       30.53       29.63      4.43 o 
  -6  -7   2      103.81      124.37      7.43 o 
  -5  -7   2      150.14      138.37      7.27 o 
  -4  -7   2      117.28      111.76      6.26 o 
  -3  -7   2      152.42      129.00      6.25 o 
  -2  -7   2       76.98       87.08      4.73 o 
  -1  -7   2       99.97      124.54      4.52 o 
   0  -7   2     1127.25     1114.38     14.39 o 
   1  -7   2        0.63        1.33      0.88 o 
   2  -7   2       24.41       31.45      1.94 o 
   3  -7   2        9.67       10.47      1.46 o 
   4  -7   2      344.25      329.53      7.13 o 
   5  -7   2      665.68      732.10     12.57 o 
   6  -7   2      137.92      141.27      5.76 o 
   7  -7   2       46.34       48.13      6.16 o 
   8  -7   2       82.32       89.07      8.99 o 
   9  -7   2        8.22        9.06      3.08 o 
  10  -7   2        5.83        3.07      2.96 o 
  -9  -6   2       64.63       54.45      8.29 o 
  -8  -6   2        7.31        8.21      4.90 o 
  -7  -6   2      120.79      121.62     10.12 o 
  -6  -6   2        0.35        1.82      2.35 o 
  -5  -6   2      321.28      393.56     10.99 o 
  -4  -6   2      328.94      347.68      9.72 o 
  -3  -6   2        8.83       19.93      2.21 o 
  -2  -6   2     1914.68     1938.33     24.25 o 
  -1  -6   2        9.63       38.13      2.58 o 
   0  -6   2      135.00      141.41      4.59 o 
   1  -6   2      874.51      721.73      8.34 o 
   2  -6   2       11.04       17.64      1.73 o 
   3  -6   2       29.38       42.52      2.49 o 
   4  -6   2      607.99      681.58      9.52 o 
   5  -6   2       80.19       78.68      4.06 o 
   6  -6   2      229.44      200.09      6.79 o 
   7  -6   2       26.58       28.90      3.47 o 
   8  -6   2        7.22        5.96      2.45 o 
   9  -6   2       80.26       77.37     11.21 o 
  10  -6   2       33.96       31.41      4.34 o 
  -9  -5   2       62.53       61.79     12.21 o 
  -8  -5   2       76.56       61.93      7.84 o 
  -7  -5   2        0.34        1.83      3.15 o 
  -6  -5   2      847.12      785.04     16.64 o 
  -5  -5   2      402.67      410.89      7.69 o 
  -4  -5   2       31.74       16.94      1.84 o 
  -3  -5   2      145.28      145.03      3.74 o 
  -2  -5   2     2449.71     2667.95     30.31 o 
  -1  -5   2    10955.28    11455.50    137.14 o 
   0  -5   2     1563.41     1943.12     20.53 o 
   1  -5   2      656.29      820.08      8.59 o 
   2  -5   2      535.25      568.99      8.33 o 
   3  -5   2      412.80      359.53      5.46 o 
   4  -5   2      242.45      223.18      4.26 o 
   5  -5   2      426.86      455.80      7.83 o 
   6  -5   2      160.56      172.09      7.38 o 
   7  -5   2       84.98       88.72      4.63 o 
   8  -5   2       12.27       13.61      2.82 o 
   9  -5   2       49.27       58.66      5.16 o 
  10  -5   2       21.93       18.80      7.22 o 
 -10  -4   2       28.78       47.59      8.06 o 
  -9  -4   2        6.38        7.65      4.68 o 
  -8  -4   2        0.85        1.46      3.35 o 
  -7  -4   2     2388.26     2402.86     38.73 o 
  -6  -4   2      746.52      792.49     11.99 o 
  -5  -4   2      620.48      656.59     10.06 o 
  -4  -4   2      770.15      780.92     10.75 o 
  -3  -4   2     1233.39     1334.09     15.38 o 
  -2  -4   2     1467.08     1298.87     15.13 o 
  -1  -4   2     6154.36     6773.04     70.82 o 
   0  -4   2      708.91      466.51      7.04 o 
   1  -4   2     1410.56     1008.15     10.71 o 
   2  -4   2      100.02       79.25      3.80 o 
   3  -4   2      360.41      224.35      5.52 o 
   4  -4   2     1019.34      871.25     10.93 o 
   5  -4   2        6.23       15.24      2.82 o 
   6  -4   2       12.75        5.42      1.55 o 
   7  -4   2       10.81        7.13      3.04 o 
   8  -4   2      116.55      111.20      6.06 o 
   9  -4   2      173.13      147.06      9.56 o 
  10  -4   2       15.30        9.81      4.10 o 
  11  -4   2        3.67        5.78      3.82 o 
 -10  -3   2      214.34      241.12     14.86 o 
  -9  -3   2      359.81      341.82     19.71 o 
  -8  -3   2       75.47       81.04      6.73 o 
  -7  -3   2      655.22      698.63     13.39 o 
  -6  -3   2     1216.61     1126.95     15.01 o 
  -5  -3   2      256.04      235.15      5.25 o 
  -4  -3   2      271.79      299.26      5.57 o 
  -3  -3   2      715.72      836.26     10.44 o 
  -2  -3   2      919.75      793.14      9.49 o 
  -1  -3   2      378.68      216.74      7.25 o 
   0  -3   2      190.78      230.85      7.83 o 
   1  -3   2     1827.73     2082.53     21.24 o 
   2  -3   2      348.35      347.37      7.13 o 
   3  -3   2      332.18      441.57     10.54 o 
   4  -3   2     1626.60     1833.60     20.57 o 
   5  -3   2      114.65      124.87      3.99 o 
   6  -3   2      671.86      691.98     12.69 o 
   7  -3   2      526.99      571.02     13.59 o 
   8  -3   2      119.47      128.08      6.81 o 
   9  -3   2      164.03      166.64      6.54 o 
  10  -3   2        9.84        6.28      2.51 o 
  11  -3   2       10.54        3.99      5.25 o 
 -10  -2   2       93.09       90.03      8.61 o 
  -9  -2   2       72.83       74.68      7.05 o 
  -8  -2   2       76.84       97.10      5.51 o 
  -7  -2   2      468.21      447.29     10.20 o 
  -6  -2   2        4.99        5.89      1.79 o 
  -5  -2   2      195.28      175.31      5.01 o 
  -4  -2   2        4.54        1.26      1.10 o 
  -3  -2   2       83.32      138.26      5.35 o 
  -2  -2   2      767.47      939.96     12.05 o 
  -1  -2   2     2932.77     3014.57     37.69 o 
   0  -2   2     5557.41     6772.81     71.19 o 
   1  -2   2       29.94       40.40      2.00 o 
   2  -2   2     1377.58     1527.56     16.31 o 
   3  -2   2     1682.88     1439.56     15.91 o 
   4  -2   2      179.75      128.93      4.05 o 
   5  -2   2      519.13      432.22      7.62 o 
   6  -2   2       18.79       30.14      2.92 o 
   7  -2   2      119.58      127.22      4.91 o 
   8  -2   2      236.38      215.21      6.50 o 
   9  -2   2       24.79       21.68      3.76 o 
  10  -2   2      288.49      253.52     11.78 o 
  11  -2   2       68.69       58.07      7.30 o 
 -11  -1   2       11.48        6.32      4.31 o 
 -10  -1   2      112.65      143.40      9.57 o 
  -9  -1   2      624.46      685.80     14.88 o 
  -8  -1   2      270.87      256.45      8.05 o 
  -7  -1   2       63.03       65.66      4.41 o 
  -6  -1   2      539.57      545.83     16.35 o 
  -5  -1   2      341.81      286.44      6.86 o 
  -4  -1   2      951.85     1154.50     15.97 o 
  -3  -1   2      499.77      508.31      8.27 o 
  -2  -1   2        0.89        4.36      1.10 o 
  -1  -1   2     1334.92     1538.40     15.91 o 
   0  -1   2      375.04       76.18      2.44 o 
   1  -1   2      489.91      615.01     11.10 o 
   2  -1   2      117.98       47.65      2.14 o 
   3  -1   2       59.98       36.10      1.81 o 
   4  -1   2      868.72      942.25     11.97 o 
   5  -1   2      573.07      671.00      8.94 o 
   6  -1   2     1402.69     1386.14     17.72 o 
   7  -1   2      525.42      555.42     10.13 o 
   8  -1   2       21.76       29.95      4.07 o 
   9  -1   2      138.13      153.19     15.35 o 
  10  -1   2       28.57       21.40      4.77 o 
 -11   0   2       37.84       32.90      5.86 o 
 -10   0   2      106.30       91.59      6.39 o 
  -9   0   2        1.98        0.00      1.99 o 
  -8   0   2       48.03       63.23      4.73 o 
  -7   0   2       13.06        8.34      3.72 o 
  -6   0   2        1.85        1.75      1.59 o 
  -5   0   2      540.55      501.31      9.60 o 
  -4   0   2      164.77      270.76      6.10 o 
  -3   0   2      188.80      119.90      4.51 o 
  -2   0   2       48.61       34.40      1.85 o 
  -1   0   2     1135.13      841.16     11.95 o 
   0   0   2      589.18      754.44     13.54 o 
   1   0   2      506.00      725.12     12.12 o 
   2   0   2     1141.69     1352.32     17.73 o 
   3   0   2     1074.14     1219.09     13.44 o 
   4   0   2     1819.06     2027.94     19.90 o 
   5   0   2     1239.48     1417.89     17.08 o 
   6   0   2       17.54       12.86      1.66 o 
   7   0   2      400.40      348.29      8.83 o 
   8   0   2       68.19       67.07      6.25 o 
   9   0   2       19.44        4.89      3.53 o 
  10   0   2       57.94       77.24      7.65 o 
 -11   1   2        6.82       14.09      3.63 o 
 -10   1   2        5.54        2.66      2.59 o 
  -9   1   2       63.28       63.97      5.15 o 
  -8   1   2        6.49       11.16      2.62 o 
  -7   1   2      155.58      139.22      5.95 o 
  -6   1   2       19.09       29.73      3.23 o 
  -5   1   2     1268.19     1329.81     19.10 o 
  -4   1   2      405.41      453.34      8.94 o 
  -3   1   2      884.69     1175.89     13.97 o 
  -2   1   2     9269.93     9047.97     85.23 o 
  -1   1   2    41768.99    40887.30    441.91 o 
   0   1   2     1386.52     1119.61     12.15 o 
   1   1   2      426.88      624.81      8.22 o 
   2   1   2       89.58       75.04      3.02 o 
   3   1   2      611.93      771.59      9.15 o 
   4   1   2       75.68      122.42      3.02 o 
   5   1   2       97.74       90.23      3.22 o 
   6   1   2        8.30        4.59      2.06 o 
   7   1   2      193.99      172.51      8.30 o 
   8   1   2      307.43      283.62     10.94 o 
   9   1   2       65.40       56.78      6.40 o 
  10   1   2      165.08      152.06     22.30 o 
 -11   2   2       32.20       38.75      4.99 o 
 -10   2   2       15.49       16.48      3.61 o 
  -9   2   2      146.78      132.57      7.02 o 
  -8   2   2      177.44      182.13      7.33 o 
  -7   2   2      416.15      427.22     10.37 o 
  -6   2   2     1412.13     1377.56     20.69 o 
  -5   2   2        5.56        9.30      1.57 o 
  -4   2   2     1759.21     1841.75     21.04 o 
  -3   2   2      253.38      292.30      5.22 o 
  -2   2   2      629.46      769.70      9.77 o 
  -1   2   2      412.64      212.45      5.22 o 
   0   2   2      258.80      104.23      2.42 o 
   1   2   2      230.00      253.72      6.33 o 
   2   2   2     1078.03     1399.62     21.31 o 
   3   2   2     1656.68     1951.52     27.92 o 
   4   2   2      248.24      283.36      9.95 o 
   5   2   2      368.89      354.34      8.45 o 
   6   2   2       98.21       93.43      5.03 o 
   7   2   2       60.61       59.12      4.62 o 
   8   2   2        7.96       12.39      3.58 o 
   9   2   2       16.67       22.24      4.94 o 
  10   2   2       36.22       39.89      6.59 o 
 -11   3   2       20.25       22.65      4.23 o 
 -10   3   2       52.70       48.15      4.97 o 
  -9   3   2        0.13        0.00      2.29 o 
  -8   3   2        2.19        2.48      2.13 o 
  -7   3   2      303.53      343.03      8.05 o 
  -6   3   2      529.37      532.93      9.70 o 
  -5   3   2      511.77      493.20      8.64 o 
  -4   3   2      480.22      651.50     13.81 o 
  -3   3   2       30.91       21.72      1.88 o 
  -2   3   2      837.94      823.41     13.79 o 
  -1   3   2      192.91      191.39      4.08 o 
   0   3   2     2115.14     2242.41     21.62 o 
   1   3   2        0.78       12.60      0.90 o 
   2   3   2      293.76      331.55      8.43 o 
   3   3   2      204.64      271.80      7.51 o 
   4   3   2        7.32        8.02      2.14 o 
   5   3   2      223.20      230.59     10.74 o 
   6   3   2       64.06       54.16      4.35 o 
   7   3   2        3.68        4.13      2.73 o 
   8   3   2       49.80       52.81      7.77 o 
   9   3   2       20.17       36.10      5.62 o 
 -10   4   2       30.29       26.44      4.20 o 
  -9   4   2       81.35       80.67      6.12 o 
  -8   4   2        4.69        4.66      2.03 o 
  -7   4   2        3.74        1.33      1.69 o 
  -6   4   2       29.12       29.02      2.97 o 
  -5   4   2      363.72      339.74     11.21 o 
  -4   4   2     4393.25     5150.26     51.68 o 
  -3   4   2     3683.43     3687.03     41.87 o 
  -2   4   2      124.37      151.25      4.51 o 
  -1   4   2      239.36      314.59      5.44 o 
   0   4   2      159.35      115.72      2.75 o 
   1   4   2        1.50        0.74      0.65 o 
   2   4   2        4.80       15.55      4.52 o 
   3   4   2       10.10        5.86      1.99 o 
   4   4   2     1273.76     1254.45     21.89 o 
   5   4   2        6.58        5.71      2.40 o 
   6   4   2      117.61      121.18      6.62 o 
   7   4   2       73.03       90.53      5.97 o 
   8   4   2       62.01       64.72      6.66 o 
   9   4   2       53.88       49.70      8.11 o 
 -10   5   2      122.92       98.96      6.45 o 
  -9   5   2       49.06       39.25      3.67 o 
  -8   5   2       28.91       43.12      3.29 o 
  -7   5   2       28.64       41.58      4.19 o 
  -6   5   2       49.68       47.53      4.11 o 
  -5   5   2      131.77      127.12      5.58 o 
  -4   5   2       44.27       41.55      2.86 o 
  -3   5   2     1098.74     1028.06     14.12 o 
  -2   5   2      223.77      228.96      5.26 o 
  -1   5   2      533.76      420.14      6.33 o 
   0   5   2     1345.09     1276.35     13.32 o 
   1   5   2      109.13      121.06      4.81 o 
   2   5   2      225.43      222.50      7.86 o 
   3   5   2      153.88      156.25      6.42 o 
   4   5   2      240.37      213.45      9.28 o 
   5   5   2      344.11      396.00     11.56 o 
   6   5   2       13.19       22.97      3.46 o 
   7   5   2        1.29        0.00      2.81 o 
   8   5   2       47.58       53.74      7.96 o 
 -10   6   2        7.14        6.62      3.08 o 
  -9   6   2       15.69        7.12      4.31 o 
  -8   6   2       18.51       14.43      2.89 o 
  -7   6   2       18.19       21.67      3.58 o 
  -6   6   2        5.51        6.26      1.99 o 
  -5   6   2      133.63      147.57      7.15 o 
  -4   6   2      656.19      639.40      9.93 o 
  -3   6   2      676.86      652.89      9.95 o 
  -2   6   2      102.29      110.37      3.53 o 
  -1   6   2      976.66      958.99     11.47 o 
   0   6   2      132.71      165.11      5.82 o 
   1   6   2      238.34      213.54      6.65 o 
   2   6   2        0.28        0.76      1.64 o 
   3   6   2      146.81      138.05      6.91 o 
   4   6   2       80.23       92.28      6.23 o 
   5   6   2      400.41      394.17     14.13 o 
   6   6   2       13.17        9.31      3.48 o 
   7   6   2        1.16        1.74      3.49 o 
  -9   7   2       24.90       16.40      4.00 o 
  -8   7   2        0.83        0.40      2.35 o 
  -7   7   2       45.15       51.12      4.38 o 
  -6   7   2      213.15      190.56      7.85 o 
  -5   7   2       80.28      116.81      4.86 o 
  -4   7   2      303.05      282.20      7.36 o 
  -3   7   2       24.39       47.17      2.90 o 
  -2   7   2        9.23        7.09      1.51 o 
  -1   7   2      129.35      128.43      5.28 o 
   0   7   2       36.32       38.37      3.66 o 
   1   7   2        4.72        1.67      1.91 o 
   2   7   2       26.15       26.39      4.64 o 
   3   7   2       40.11       33.32      4.36 o 
   4   7   2        3.75        2.96      3.33 o 
   5   7   2      282.25      277.37     11.54 o 
   6   7   2       59.63       46.37      5.74 o 
  -8   8   2       20.30       27.78      6.00 o 
  -7   8   2       14.05       11.83      3.27 o 
  -6   8   2        7.58       22.15      3.65 o 
  -5   8   2       36.78       34.34      4.44 o 
  -4   8   2        2.87        2.41      2.14 o 
  -3   8   2        4.00        8.46      1.97 o 
  -2   8   2        8.14        9.47      2.55 o 
  -1   8   2       57.37       61.02      4.93 o 
   0   8   2      547.57      538.81     14.45 o 
   1   8   2       37.94       28.72      4.19 o 
   2   8   2      141.27      150.44      8.63 o 
   3   8   2        3.85       16.81      4.70 o 
   4   8   2       20.23       21.44      5.24 o 
   5   8   2       82.58       88.20      9.34 o 
  -7   9   2       10.80       10.41      4.08 o 
  -6   9   2       66.91       59.06      8.04 o 
  -5   9   2       76.50       80.27      5.67 o 
  -4   9   2        4.47        3.95      2.69 o 
  -3   9   2       15.94        6.70      2.76 o 
  -2   9   2        7.33       11.38      3.19 o 
  -1   9   2        5.49        5.49      3.42 o 
   0   9   2        0.25        0.00      2.65 o 
   1   9   2      407.47      442.47     14.01 o 
   2   9   2      262.90      265.90     13.01 o 
   3   9   2        5.34       12.71      4.65 o 
   4   9   2       55.89       81.10      9.06 o 
  -6  10   2        4.80        4.03      3.68 o 
  -5  10   2      100.86      155.83     19.70 o 
  -4  10   2       51.06       48.82      9.10 o 
  -3  10   2       33.24       52.02      5.89 o 
  -2  10   2        7.71       11.23      3.65 o 
  -1  10   2       56.34       64.48      6.53 o 
   0  10   2       55.74       74.73      7.22 o 
   1  10   2       17.65       13.60      7.77 o 
   2  10   2        1.46        0.80      4.01 o 
   1 -13   3       10.11        4.61      4.28 o 
   2 -13   3       76.29       96.41      9.73 o 
   3 -13   3       61.96       86.66     23.38 o 
  -2 -12   3       16.78       21.52      5.62 o 
  -1 -12   3       63.35       65.21     12.68 o 
   0 -12   3      181.80      187.42     11.98 o 
   1 -12   3        3.56        2.24      3.68 o 
   2 -12   3        0.92        0.31      3.21 o 
   3 -12   3      239.02      225.15      9.78 o 
   4 -12   3      222.64      228.32      9.50 o 
   5 -12   3       76.43       72.48      7.15 o 
   6 -12   3       41.54       40.74      5.71 o 
  -4 -11   3        0.21        2.12      2.75 o 
  -3 -11   3        0.82        0.32      2.66 o 
  -2 -11   3      113.31      117.37     35.11 o 
  -1 -11   3      162.21      170.29     10.97 o 
   0 -11   3       33.39       29.17     10.98 o 
   1 -11   3       92.24      101.56      8.69 o 
   2 -11   3        0.27        0.41      2.17 o 
   3 -11   3      112.67      132.64     12.95 o 
   4 -11   3        0.45        0.00      2.17 o 
   5 -11   3       18.97       10.71      3.51 o 
   6 -11   3       37.86       19.48      3.54 o 
   7 -11   3       15.06       16.62      3.57 o 
  -6 -10   3      132.95      120.07      8.63 o 
  -5 -10   3       61.22       50.28      5.85 o 
  -4 -10   3       54.86       42.65      5.09 o 
  -3 -10   3      144.89      186.30      8.70 o 
  -2 -10   3        2.17        3.71      2.45 o 
  -1 -10   3      163.82      209.32     14.73 o 
   0 -10   3       42.64       43.16      4.38 o 
   1 -10   3       20.30       16.15      3.11 o 
   2 -10   3       47.82       44.27      4.54 o 
   3 -10   3        0.88        2.40      2.05 o 
   4 -10   3        8.30        9.25      2.39 o 
   5 -10   3        0.56        0.09      2.52 o 
   6 -10   3        9.36        8.45      2.87 o 
   7 -10   3       26.05       20.43      3.39 o 
   8 -10   3       52.14       61.39      6.18 o 
  -7  -9   3      113.78      122.53      8.70 o 
  -6  -9   3      139.97      182.97     11.70 o 
  -5  -9   3      384.46      387.06     13.32 o 
  -4  -9   3       21.05       22.93      3.79 o 
  -3  -9   3       60.42       68.80      5.55 o 
  -2  -9   3      445.34      449.78     12.09 o 
  -1  -9   3        4.49        4.03      1.75 o 
   0  -9   3      284.81      240.47     11.15 o 
   1  -9   3       76.08       68.88      5.70 o 
   2  -9   3        3.24        1.89      2.37 o 
   3  -9   3      350.23      352.88      8.80 o 
   4  -9   3       19.58       18.43      2.47 o 
   5  -9   3        0.77        0.56      1.80 o 
   6  -9   3       55.92       58.41      4.40 o 
   7  -9   3        2.47        3.37      2.27 o 
   8  -9   3       83.64       82.03      6.33 o 
   9  -9   3        3.31       10.28      3.33 o 
  -8  -8   3      182.23      191.30     19.23 o 
  -7  -8   3       33.15       34.63      4.99 o 
  -6  -8   3      141.37      139.95      8.13 o 
  -5  -8   3      155.17      125.12      7.36 o 
  -4  -8   3      210.31      227.62      8.55 o 
  -3  -8   3      222.50      174.66      7.22 o 
  -2  -8   3      245.56      298.86      7.44 o 
  -1  -8   3      213.80      225.52      6.26 o 
   0  -8   3       23.20       25.52      2.53 o 
   1  -8   3      333.99      353.10      7.70 o 
   2  -8   3      128.76      138.49      7.07 o 
   3  -8   3      123.82      136.77      8.49 o 
   4  -8   3       49.98       37.88      3.20 o 
   5  -8   3      213.35      207.99      8.58 o 
   6  -8   3       79.26       79.79      4.80 o 
   7  -8   3        3.16        2.92      2.20 o 
   8  -8   3      275.26      309.42     10.38 o 
   9  -8   3      105.48      103.43      7.13 o 
  -8  -7   3      109.93      117.37     10.89 o 
  -7  -7   3      171.70      182.49      8.86 o 
  -6  -7   3      346.33      350.70     11.19 o 
  -5  -7   3      463.16      450.54     15.96 o 
  -4  -7   3       17.88       30.11      5.14 o 
  -3  -7   3       78.74       75.66      7.80 o 
  -2  -7   3      322.78      360.09      7.84 o 
  -1  -7   3        4.64       15.88      3.73 o 
   0  -7   3      414.05      401.88      7.96 o 
   1  -7   3       30.73       27.12      2.34 o 
   2  -7   3       45.69       46.00      2.28 o 
   3  -7   3      801.65      742.57     11.74 o 
   4  -7   3      220.92      248.48      6.08 o 
   5  -7   3      480.74      492.37      9.87 o 
   6  -7   3      411.53      416.91     11.19 o 
   7  -7   3       24.00       21.09      4.15 o 
   8  -7   3      191.15      194.34     10.79 o 
   9  -7   3      551.26      592.15     17.93 o 
  10  -7   3      158.57      170.81      9.02 o 
  -9  -6   3        1.68        0.83      4.31 o 
  -8  -6   3       11.92       19.55      5.34 o 
  -7  -6   3      214.54      240.70      9.28 o 
  -6  -6   3      137.39      147.51      7.19 o 
  -5  -6   3      249.05      249.85      8.88 o 
  -4  -6   3       35.22       32.74      2.83 o 
  -3  -6   3        2.36        0.57      1.27 o 
  -2  -6   3      795.24      796.03     14.20 o 
  -1  -6   3      409.53      426.52      9.51 o 
   0  -6   3      372.80      394.44      5.76 o 
   1  -6   3     2091.15     2171.78     26.30 o 
   2  -6   3      245.31      290.03      5.82 o 
   3  -6   3     2377.66     2313.00     49.91 o 
   4  -6   3      514.11      508.30      7.83 o 
   5  -6   3      199.56      170.29      6.30 o 
   6  -6   3       17.48       14.08      2.52 o 
   7  -6   3       40.94       42.12      4.13 o 
   8  -6   3      101.22       94.99      6.10 o 
   9  -6   3       30.32       28.77      3.96 o 
  10  -6   3       53.94       55.62      5.54 o 
  -9  -5   3        1.25        4.07      4.35 o 
  -8  -5   3       61.02       52.35      7.23 o 
  -7  -5   3       43.37       41.38      6.07 o 
  -6  -5   3       27.49       35.16      3.21 o 
  -5  -5   3      230.53      220.89      6.22 o 
  -4  -5   3      464.13      497.70      8.19 o 
  -3  -5   3     1291.23     1410.59     18.94 o 
  -2  -5   3        2.43        2.53      1.19 o 
  -1  -5   3     3905.73     4365.81     47.60 o 
   0  -5   3      574.24      496.53      7.05 o 
   1  -5   3     1999.06     1748.46     22.68 o 
   2  -5   3      316.07      197.03      3.96 o 
   3  -5   3      886.02     1116.35     22.26 o 
   4  -5   3       25.32       17.78      1.49 o 
   5  -5   3      226.20      207.88      4.36 o 
   6  -5   3        9.21       10.99      2.48 o 
   7  -5   3      143.51      123.67      6.03 o 
   8  -5   3      182.24      190.92      7.71 o 
   9  -5   3      208.55      200.09      8.36 o 
  10  -5   3        1.82        0.00      2.71 o 
 -10  -4   3      373.47      403.02     18.58 o 
  -9  -4   3        1.24        0.00      3.49 o 
  -8  -4   3      136.70      146.67     10.61 o 
  -7  -4   3     2565.93     2693.53     41.99 o 
  -6  -4   3      576.86      584.53      9.89 o 
  -5  -4   3        3.50        1.16      1.20 o 
  -4  -4   3       31.68       20.99      2.18 o 
  -3  -4   3      269.97      267.14      5.61 o 
  -2  -4   3     2332.17     2419.64     24.80 o 
  -1  -4   3       28.43       66.68      4.20 o 
   0  -4   3      927.56      917.25     12.12 o 
   1  -4   3      182.69      253.78      4.57 o 
   2  -4   3      441.39      459.65      7.79 o 
   3  -4   3     2503.37     2591.27     27.19 o 
   4  -4   3      460.85      525.89      6.90 o 
   5  -4   3      285.84      311.94      5.61 o 
   6  -4   3     1031.46     1054.18     14.97 o 
   7  -4   3       69.53       55.98      3.75 o 
   8  -4   3      697.09      707.10     14.65 o 
   9  -4   3      172.32      189.68      7.97 o 
  10  -4   3       19.76       20.28      3.74 o 
 -10  -3   3       22.38       37.96      7.03 o 
  -9  -3   3       59.79       70.01      8.87 o 
  -8  -3   3     1126.01     1110.79     22.75 o 
  -7  -3   3      101.00       95.20      5.14 o 
  -6  -3   3      994.35      969.15     13.56 o 
  -5  -3   3        9.84       16.76      1.83 o 
  -4  -3   3       21.40       38.87      2.29 o 
  -3  -3   3     1769.88     2108.87     22.33 o 
  -2  -3   3       46.22       69.30      2.29 o 
  -1  -3   3     1623.32     1923.33     19.99 o 
   0  -3   3     1187.62     1478.70     18.15 o 
   1  -3   3      614.78      522.88      9.31 o 
   2  -3   3        9.71       14.66      2.59 o 
   3  -3   3      145.91      102.83      2.75 o 
   4  -3   3      625.57      566.04      7.59 o 
   5  -3   3        0.42        2.37      1.01 o 
   6  -3   3      281.58      255.02      6.21 o 
   7  -3   3      142.81      136.05      5.66 o 
   8  -3   3        0.23        0.00      1.59 o 
   9  -3   3      303.68      304.26      8.42 o 
  10  -3   3      158.34      160.02     13.21 o 
 -10  -2   3        0.44        2.76      3.38 o 
  -9  -2   3      177.22      168.77      8.36 o 
  -8  -2   3       21.39       22.62      3.32 o 
  -7  -2   3      430.67      445.43     10.32 o 
  -6  -2   3      136.38      139.26      5.33 o 
  -5  -2   3      431.68      424.88      7.30 o 
  -4  -2   3       24.12        8.43      1.61 o 
  -3  -2   3     1257.67     1276.18     19.25 o 
  -2  -2   3        2.57        1.88      0.90 o 
  -1  -2   3      698.89      747.47     10.15 o 
   0  -2   3      451.72      712.38     13.05 o 
   1  -2   3        0.51        2.65      1.22 o 
   2  -2   3     2058.66     2226.62     33.76 o 
   3  -2   3      300.64      286.46      4.61 o 
   4  -2   3     1614.39     1714.13     17.48 o 
   5  -2   3      303.43      346.37      8.24 o 
   6  -2   3      295.90      323.12      7.39 o 
   7  -2   3      286.26      312.58      7.40 o 
   8  -2   3      332.24      336.72      9.85 o 
   9  -2   3      333.57      320.89     13.63 o 
  10  -2   3      117.37      157.27     10.06 o 
 -11  -1   3        2.01        3.32      3.91 o 
 -10  -1   3      250.92      259.08      9.53 o 
  -9  -1   3      585.79      601.27     18.65 o 
  -8  -1   3        3.67        2.76      2.06 o 
  -7  -1   3       73.87       65.01      6.46 o 
  -6  -1   3       53.88       65.00      4.01 o 
  -5  -1   3      380.32      379.15     10.86 o 
  -4  -1   3      299.29      458.62      8.55 o 
  -3  -1   3     1671.26     1698.85     19.09 o 
  -2  -1   3     3356.84     3124.49     31.49 o 
  -1  -1   3       87.70      145.39      2.98 o 
   0  -1   3        0.57       14.94      1.62 o 
   1  -1   3     1701.82     1901.26     29.62 o 
   2  -1   3      321.98      437.35      8.12 o 
   3  -1   3     1148.43     1409.10     17.23 o 
   4  -1   3      738.42      723.62      9.11 o 
   5  -1   3       12.08       29.12      2.10 o 
   6  -1   3       19.67       19.50      1.95 o 
   7  -1   3        1.06        1.56      1.83 o 
   8  -1   3        6.90        3.69      2.94 o 
   9  -1   3      426.84      407.87     13.85 o 
  10  -1   3        1.39        4.25      3.68 o 
 -11   0   3       69.04       62.61      6.07 o 
 -10   0   3      133.04      163.40      8.14 o 
  -9   0   3      247.42      254.58      8.75 o 
  -8   0   3       41.49       56.36      4.58 o 
  -7   0   3       52.08       51.64      6.43 o 
  -6   0   3      407.03      452.51     12.28 o 
  -5   0   3      506.19      497.43      9.81 o 
  -4   0   3      156.33      165.72      4.42 o 
  -3   0   3      493.48      713.56      9.83 o 
  -2   0   3      481.32      479.89      6.92 o 
  -1   0   3     6311.71     7207.95     76.29 o 
   0   0   3      496.74      473.81     10.01 o 
   1   0   3        8.64        8.97      1.54 o 
   2   0   3      293.89      210.59      4.33 o 
   3   0   3        7.77       27.05      2.48 o 
   4   0   3      611.86      656.65      9.87 o 
   5   0   3       30.51       18.25      1.74 o 
   6   0   3      176.64      219.22      8.75 o 
   7   0   3      221.22      219.81      9.01 o 
   8   0   3       75.61       64.68      6.32 o 
   9   0   3        7.17       10.01      3.89 o 
  10   0   3       22.55       15.95      6.41 o 
 -11   1   3       50.47       41.26      5.20 o 
 -10   1   3      263.02      272.03      9.82 o 
  -9   1   3      326.92      320.51     13.95 o 
  -8   1   3        1.43        0.88      1.96 o 
  -7   1   3      797.69      843.88     18.16 o 
  -6   1   3      412.87      369.95      7.98 o 
  -5   1   3      392.85      333.15      7.02 o 
  -4   1   3     1171.98     1156.66     14.86 o 
  -3   1   3        2.28       15.65      1.62 o 
  -2   1   3      799.72      787.39     11.27 o 
  -1   1   3     1940.17     1599.26     20.82 o 
   0   1   3      475.03      237.17      3.74 o 
   1   1   3       10.73       16.00      1.17 o 
   2   1   3      338.99      289.20      7.02 o 
   3   1   3     4483.17     4825.26     59.62 o 
   4   1   3      284.84      339.44      6.60 o 
   5   1   3       58.11       65.14      4.04 o 
   6   1   3      101.04      129.39      5.75 o 
   7   1   3        0.22        2.17      2.86 o 
   8   1   3      608.50      579.46     16.90 o 
   9   1   3       18.35       16.42      4.58 o 
  10   1   3        0.65        0.00      3.56 o 
 -11   2   3       24.40       17.23      3.89 o 
 -10   2   3      149.88      153.62     11.54 o 
  -9   2   3      153.40      150.57      6.60 o 
  -8   2   3      173.43      173.78      6.51 o 
  -7   2   3        0.79        0.34      1.62 o 
  -6   2   3     1215.50     1163.38     16.55 o 
  -5   2   3        0.29        1.03      1.30 o 
  -4   2   3      854.97      741.42     10.78 o 
  -3   2   3      743.60      640.74     10.61 o 
  -2   2   3     1502.50     1350.35     14.03 o 
  -1   2   3     1346.72     1543.28     24.10 o 
   0   2   3     1442.78     1759.83     17.57 o 
   1   2   3        4.64        2.37      0.93 o 
   2   2   3        1.88        1.92      1.17 o 
   3   2   3      139.91      117.04      6.09 o 
   4   2   3      308.09      265.52      7.86 o 
   5   2   3       60.93       52.09      4.44 o 
   6   2   3        6.51        6.48      2.32 o 
   7   2   3      284.28      287.35      8.83 o 
   8   2   3        9.29        7.05      4.17 o 
   9   2   3       87.84       84.58      7.99 o 
 -10   3   3       12.20        9.40      3.16 o 
  -9   3   3      100.69      101.67      5.72 o 
  -8   3   3       84.69       91.15      5.18 o 
  -7   3   3       82.76       68.95      4.21 o 
  -6   3   3      367.29      363.64      7.86 o 
  -5   3   3      528.23      428.94     12.31 o 
  -4   3   3      667.70      522.91     11.03 o 
  -3   3   3     4271.63     4336.51     43.77 o 
  -2   3   3        8.51       15.31      1.90 o 
  -1   3   3     1721.66     1728.59     17.91 o 
   0   3   3        0.86        1.98      0.86 o 
   1   3   3        7.25        1.25      0.82 o 
   2   3   3      565.32      500.32      9.54 o 
   3   3   3      131.76      105.95      4.61 o 
   4   3   3      153.64      124.74      5.96 o 
   5   3   3       74.25       90.51      5.70 o 
   6   3   3        1.64        1.38      2.14 o 
   7   3   3      187.09      192.73      7.79 o 
   8   3   3       28.15       29.07      4.84 o 
   9   3   3       32.97       16.98      4.89 o 
 -10   4   3       14.47       12.01      3.55 o 
  -9   4   3        1.32        1.90      2.08 o 
  -8   4   3       34.11       38.52      6.73 o 
  -7   4   3      151.74      145.03      5.27 o 
  -6   4   3      169.98      165.64      6.65 o 
  -5   4   3      109.08      117.70      5.43 o 
  -4   4   3      221.69      178.87      6.63 o 
  -3   4   3       65.61       88.18      4.91 o 
  -2   4   3        7.74        7.88      1.67 o 
  -1   4   3      883.97      750.22     10.00 o 
   0   4   3     1365.04     1434.39     17.70 o 
   1   4   3     2129.07     2197.92     28.16 o 
   2   4   3      674.27      694.11     12.50 o 
   3   4   3      493.44      480.61     11.05 o 
   4   4   3      453.05      420.57     15.59 o 
   5   4   3        6.66        6.25      4.48 o 
   6   4   3      190.53      181.30      7.45 o 
   7   4   3       93.11       91.71      6.16 o 
   8   4   3       11.98       12.22      4.17 o 
 -10   5   3       51.44       51.24      5.72 o 
  -9   5   3       73.07       95.02      6.79 o 
  -8   5   3        0.70        0.00      2.30 o 
  -7   5   3       30.86       35.48      4.09 o 
  -6   5   3      649.90      666.02     18.80 o 
  -5   5   3      294.40      280.47      8.75 o 
  -4   5   3       30.32       35.70      2.57 o 
  -3   5   3      493.07      574.00      9.93 o 
  -2   5   3       90.38       89.00      3.52 o 
  -1   5   3      829.34      875.34     10.63 o 
   0   5   3       88.67      115.01      4.93 o 
   1   5   3      262.96      248.12      7.05 o 
   2   5   3      331.20      308.46     14.94 o 
   3   5   3       15.05       14.14      2.64 o 
   4   5   3      279.12      284.99     13.51 o 
   5   5   3      131.81      132.55      9.52 o 
   6   5   3       25.49       14.27      3.67 o 
   7   5   3      149.77      166.38      9.21 o 
  -9   6   3       93.74       83.14      7.76 o 
  -8   6   3       74.97       73.74      6.04 o 
  -7   6   3       34.68       28.86      4.01 o 
  -6   6   3       93.96      104.12      7.74 o 
  -5   6   3      126.37      101.77      7.46 o 
  -4   6   3        2.08        1.34      1.61 o 
  -3   6   3        4.39        8.10      1.71 o 
  -2   6   3      105.85      104.46      4.12 o 
  -1   6   3      235.69      225.10      7.51 o 
   0   6   3      147.53      150.29      7.45 o 
   1   6   3      172.68      167.59      7.62 o 
   2   6   3        7.64        9.86      3.09 o 
   3   6   3      303.53      277.70     12.05 o 
   4   6   3      113.24      113.54      9.11 o 
   5   6   3      149.99      152.31     11.79 o 
   6   6   3       10.13        7.10      4.04 o 
  -9   7   3        6.28        6.53      3.58 o 
  -8   7   3        1.16        0.47      2.77 o 
  -7   7   3        0.32        1.46      2.74 o 
  -6   7   3       78.73      104.73      7.35 o 
  -5   7   3       34.89       35.69      7.35 o 
  -4   7   3        7.39       13.48      3.03 o 
  -3   7   3       34.52       32.21      2.87 o 
  -2   7   3        8.55        4.96      2.56 o 
  -1   7   3      108.37      132.36      6.70 o 
   0   7   3      394.40      338.87     19.52 o 
   1   7   3        1.36        4.17      2.73 o 
   2   7   3       94.81      111.08      7.65 o 
   3   7   3        1.08        0.00      2.79 o 
   4   7   3       69.34       72.26      8.20 o 
   5   7   3       20.26       25.35      5.67 o 
  -8   8   3       72.57       76.82      6.91 o 
  -7   8   3       27.72       22.44      4.15 o 
  -6   8   3       15.53        9.81      3.37 o 
  -5   8   3        1.17        1.65      2.14 o 
  -4   8   3        0.11        0.42      2.52 o 
  -3   8   3        5.94        0.00      2.44 o 
  -2   8   3        0.74        0.48      2.29 o 
  -1   8   3        3.25        4.15      2.68 o 
   0   8   3       48.52       45.72      5.37 o 
   1   8   3       45.59       38.03      5.21 o 
   2   8   3      108.58      104.90     15.03 o 
   3   8   3       36.85       23.61      7.27 o 
   4   8   3       46.76       42.47      7.01 o 
  -6   9   3       17.53        5.77      2.83 o 
  -5   9   3        4.33        6.97      3.88 o 
  -4   9   3        4.13        7.97      3.91 o 
  -3   9   3        7.08        1.17      2.65 o 
  -2   9   3        3.92        2.30      2.99 o 
  -1   9   3       53.68       61.01      6.35 o 
   0   9   3        7.64       16.35      4.69 o 
   1   9   3      255.76      282.64     20.82 o 
   2   9   3      108.37      113.25      8.85 o 
  -4  10   3       89.19       95.36     10.61 o 
  -3  10   3       75.32       78.30      7.54 o 
  -2  10   3        0.56        0.00      3.30 o 
  -1  10   3      164.48      192.26     11.30 o 
   0  10   3      297.08      238.88     11.98 o 
   0 -13   4      144.88      145.45     11.54 o 
   1 -13   4        8.32        2.66      3.91 o 
   2 -13   4       70.24       81.00     11.87 o 
   3 -13   4       60.00       47.62      5.66 o 
   4 -13   4        4.17       11.81      7.46 o 
  -3 -12   4       60.40       58.25      8.19 o 
  -2 -12   4        2.11        4.62      4.16 o 
  -1 -12   4       20.32       14.85      4.67 o 
   0 -12   4       29.82       33.87      5.96 o 
   1 -12   4       13.84        6.29      7.35 o 
   2 -12   4       62.92       56.21      5.71 o 
   3 -12   4      447.60      531.56     16.00 o 
   4 -12   4      548.20      646.78     16.89 o 
   5 -12   4      193.61      202.02     11.60 o 
   6 -12   4        6.02        3.70      3.24 o 
  -5 -11   4       16.98        9.60      3.77 o 
  -4 -11   4       30.13       22.25      5.32 o 
  -3 -11   4      102.94      118.92      9.82 o 
  -2 -11   4      406.41      421.18     25.77 o 
  -1 -11   4      403.92      465.55     42.57 o 
   0 -11   4        0.87        0.00      2.71 o 
   1 -11   4        7.20        8.23      2.80 o 
   2 -11   4       26.96       24.25      3.87 o 
   3 -11   4       34.78       43.94      4.85 o 
   4 -11   4        2.77        1.73      2.29 o 
   5 -11   4       75.22       70.26      6.50 o 
   6 -11   4        0.74        0.56      2.36 o 
   7 -11   4       22.43       19.35      4.87 o 
  -6 -10   4      149.96      154.29      9.36 o 
  -5 -10   4       34.25       50.55      5.82 o 
  -4 -10   4       55.03       66.23      6.09 o 
  -3 -10   4       22.72       22.15      4.77 o 
  -2 -10   4       19.76       13.19      3.76 o 
  -1 -10   4      142.13      150.84      8.86 o 
   0 -10   4      328.69      330.90     19.98 o 
   1 -10   4      117.43      116.12      6.58 o 
   2 -10   4      210.51      187.14      7.72 o 
   3 -10   4       15.39       11.99      3.02 o 
   4 -10   4       56.00       49.97      4.25 o 
   5 -10   4       14.08        8.26      3.75 o 
   6 -10   4       24.03       23.21      3.62 o 
   7 -10   4        0.56        0.12      2.20 o 
   8 -10   4       20.25       23.15      4.07 o 
  -7  -9   4        0.30        5.06      3.30 o 
  -6  -9   4      233.75      227.85     10.21 o 
  -5  -9   4      146.45      139.32      8.02 o 
  -4  -9   4        5.60        3.16      2.43 o 
  -3  -9   4      292.76      253.41      9.10 o 
  -2  -9   4      280.48      326.42      8.30 o 
  -1  -9   4      289.22      272.07      8.64 o 
   0  -9   4      881.85      976.05     19.48 o 
   1  -9   4        3.00        0.00      1.60 o 
   2  -9   4      131.71      123.69      6.33 o 
   3  -9   4      181.43      191.42      6.40 o 
   4  -9   4       53.69       57.72      4.65 o 
   5  -9   4        8.47        4.79      2.15 o 
   6  -9   4        6.47        6.77      2.24 o 
   7  -9   4       32.71       37.59      3.99 o 
   8  -9   4       36.40       39.72      4.57 o 
   9  -9   4       13.53       13.78      3.60 o 
  -8  -8   4       28.97       29.75      6.55 o 
  -7  -8   4      241.75      245.28     10.20 o 
  -6  -8   4      184.52      209.90      9.15 o 
  -5  -8   4      206.29      204.63      8.51 o 
  -4  -8   4      277.13      324.93     19.41 o 
  -3  -8   4      182.10      166.78      6.07 o 
  -2  -8   4      141.21      165.65      5.50 o 
  -1  -8   4      210.44      171.78      5.38 o 
   0  -8   4        8.51       14.17      2.44 o 
   1  -8   4      263.61      234.22      7.54 o 
   2  -8   4       24.35       19.88      2.84 o 
   3  -8   4      320.55      303.50      6.94 o 
   4  -8   4      428.80      423.61      8.59 o 
   5  -8   4       73.68       75.58      5.09 o 
   6  -8   4       81.52       84.28      4.95 o 
   7  -8   4      203.41      188.36      7.95 o 
   8  -8   4      331.06      310.22     11.85 o 
   9  -8   4       18.95       17.23      3.61 o 
  -8  -7   4       55.75       62.61      8.49 o 
  -7  -7   4        9.98        3.68      2.84 o 
  -6  -7   4        6.87        4.94      2.52 o 
  -5  -7   4       38.40       43.71      4.48 o 
  -4  -7   4      174.32      182.80      7.83 o 
  -3  -7   4       68.59       63.03      4.72 o 
  -2  -7   4      264.85      260.14      6.61 o 
  -1  -7   4      790.18      888.61     13.60 o 
   0  -7   4     1302.61     1428.84     18.99 o 
   1  -7   4       24.80       15.88      2.10 o 
   2  -7   4     1272.43     1311.52     18.47 o 
   3  -7   4     1472.67     1543.68     17.27 o 
   4  -7   4      225.14      236.23      6.56 o 
   5  -7   4      450.56      426.41      8.21 o 
   6  -7   4        0.46        0.87      1.69 o 
   7  -7   4      225.35      248.42      8.49 o 
   8  -7   4      118.83      135.95      7.30 o 
   9  -7   4      215.42      237.12      9.50 o 
  10  -7   4      210.24      218.42     10.34 o 
  -9  -6   4       14.09       22.75      9.17 o 
  -8  -6   4       12.98        8.90     10.17 o 
  -7  -6   4      167.12      160.24     10.92 o 
  -6  -6   4        7.93        4.47      2.52 o 
  -5  -6   4      115.44      108.35      4.95 o 
  -4  -6   4      113.20      100.93      6.31 o 
  -3  -6   4      126.27      129.78      4.61 o 
  -2  -6   4      986.02      967.30     14.32 o 
  -1  -6   4      488.15      455.79      7.59 o 
   0  -6   4       36.41       22.67      1.81 o 
   1  -6   4        1.83        1.32      1.01 o 
   2  -6   4       49.43       25.52      2.03 o 
   3  -6   4     3462.52     3380.97     32.44 o 
   4  -6   4     1503.41     1611.34     19.80 o 
   5  -6   4      291.36      292.89      6.13 o 
   6  -6   4        3.91        4.14      2.01 o 
   7  -6   4       93.91       93.85      6.10 o 
   8  -6   4       25.07       25.12      3.69 o 
   9  -6   4        2.78        1.54      2.56 o 
  10  -6   4       23.14       22.19      4.15 o 
  -9  -5   4        0.80        0.00      3.96 o 
  -8  -5   4        5.53        8.58      4.23 o 
  -7  -5   4        6.98        3.32      2.49 o 
  -6  -5   4        9.71       10.84      2.22 o 
  -5  -5   4       22.31       23.81      3.45 o 
  -4  -5   4       42.40       50.73      2.73 o 
  -3  -5   4      398.27      363.50      6.31 o 
  -2  -5   4       21.58       24.83      2.01 o 
  -1  -5   4       65.08       58.31      2.55 o 
   0  -5   4      667.04      599.19      8.35 o 
   1  -5   4       83.40       64.35      2.57 o 
   2  -5   4      620.03      760.59     15.87 o 
   3  -5   4      331.15      378.19      6.87 o 
   4  -5   4      215.69      223.44      4.87 o 
   5  -5   4      663.36      651.36     10.36 o 
   6  -5   4      317.18      360.16     12.03 o 
   7  -5   4      456.49      487.97     15.42 o 
   8  -5   4        1.99        1.76      2.22 o 
   9  -5   4        2.29        1.29      2.47 o 
  10  -5   4        5.32        4.33      2.96 o 
 -10  -4   4      121.50      118.40     11.48 o 
  -9  -4   4       46.73       33.11      6.74 o 
  -8  -4   4       12.91        8.58      2.99 o 
  -7  -4   4      312.15      306.94      9.88 o 
  -6  -4   4      775.39      764.82     11.91 o 
  -5  -4   4      211.70      185.62      4.97 o 
  -4  -4   4        0.40        2.03      1.11 o 
  -3  -4   4     4828.22     5172.12     50.58 o 
  -2  -4   4     5758.09     6069.06     58.16 o 
  -1  -4   4       84.56       48.22      2.87 o 
   0  -4   4     1408.84     1615.30     18.19 o 
   1  -4   4      545.02      699.35      9.39 o 
   2  -4   4      113.05       72.40      3.58 o 
   3  -4   4      311.14      272.46      5.02 o 
   4  -4   4       12.55       11.76      1.36 o 
   5  -4   4       28.50       44.37      2.43 o 
   6  -4   4      240.22      215.24      6.76 o 
   7  -4   4       54.26       47.12      6.73 o 
   8  -4   4      517.33      517.37     12.20 o 
   9  -4   4       26.68       26.14      3.80 o 
  10  -4   4       37.14       45.08      8.14 o 
 -10  -3   4       77.48       98.59     10.40 o 
  -9  -3   4      327.23      355.12     11.89 o 
  -8  -3   4      868.36      885.10     16.81 o 
  -7  -3   4      672.07      705.66     13.87 o 
  -6  -3   4      198.40      196.82      6.36 o 
  -5  -3   4      278.16      256.41      7.39 o 
  -4  -3   4      751.03      692.00      9.99 o 
  -3  -3   4       19.17       15.45      1.47 o 
  -2  -3   4      676.37      659.58      9.35 o 
  -1  -3   4      263.84      348.58      5.95 o 
   0  -3   4     2819.10     3332.14     37.08 o 
   1  -3   4     3039.63     2960.53     37.94 o 
   2  -3   4       65.45       95.63      5.07 o 
   3  -3   4      453.46      501.80      6.41 o 
   4  -3   4      331.66      334.05      5.99 o 
   5  -3   4       53.93       75.59      2.98 o 
   6  -3   4      113.30      143.95      5.57 o 
   7  -3   4       31.55       29.43      2.93 o 
   8  -3   4      207.32      210.92      8.26 o 
   9  -3   4      219.67      241.48     20.44 o 
  10  -3   4        3.91       12.92      6.63 o 
 -10  -2   4      100.72      100.66      6.83 o 
  -9  -2   4      326.99      363.20     10.68 o 
  -8  -2   4       92.04       97.65      8.92 o 
  -7  -2   4      981.63      909.15     21.13 o 
  -6  -2   4       28.26       16.49      2.46 o 
  -5  -2   4       13.78       20.17      1.91 o 
  -4  -2   4      843.15     1038.09     12.28 o 
  -3  -2   4      312.98      254.47      4.64 o 
  -2  -2   4      120.61       77.66      3.30 o 
  -1  -2   4        6.07        4.99      0.94 o 
   0  -2   4      771.01      907.71     13.48 o 
   1  -2   4       84.45       66.28      4.40 o 
   2  -2   4      510.32      543.24     11.43 o 
   3  -2   4      732.71      849.90     12.06 o 
   4  -2   4        1.04        1.44      0.98 o 
   5  -2   4      806.37      805.34     11.59 o 
   6  -2   4        9.58        9.92      1.67 o 
   7  -2   4        0.89        0.54      1.56 o 
   8  -2   4       32.57       39.80      8.16 o 
   9  -2   4        8.75        3.59      4.02 o 
  10  -2   4        2.81        1.31      4.88 o 
 -10  -1   4       40.88       27.09      5.66 o 
  -9  -1   4       58.22       58.39      5.07 o 
  -8  -1   4      147.46      120.13      6.23 o 
  -7  -1   4      174.92      175.47      6.53 o 
  -6  -1   4      546.24      593.36     11.83 o 
  -5  -1   4     1283.40     1290.08     17.10 o 
  -4  -1   4     1253.62     1443.65     17.86 o 
  -3  -1   4      318.98      409.64      7.11 o 
  -2  -1   4     1010.40      989.80     11.00 o 
  -1  -1   4       79.61      198.82      3.77 o 
   0  -1   4        4.21        2.00      0.82 o 
   1  -1   4      968.60      989.11     12.76 o 
   2  -1   4        0.38        0.00      0.83 o 
   3  -1   4      356.01      275.68      6.65 o 
   4  -1   4       22.05       11.17      1.71 o 
   5  -1   4       79.14       82.48      3.61 o 
   6  -1   4      232.10      257.41      7.35 o 
   7  -1   4       59.23       50.32      5.36 o 
   8  -1   4        0.30        0.00      2.76 o 
   9  -1   4      317.02      297.55     12.07 o 
  10  -1   4       12.18       10.35      4.39 o 
 -11   0   4      244.20      261.94     10.62 o 
 -10   0   4      284.24      261.36     12.31 o 
  -9   0   4        0.54        0.76      2.20 o 
  -8   0   4       26.65       18.77      3.27 o 
  -7   0   4      235.09      243.20      8.44 o 
  -6   0   4      127.44      122.69      4.90 o 
  -5   0   4      747.08      735.54     12.29 o 
  -4   0   4      378.04      390.82      8.75 o 
  -3   0   4      161.23       75.65      2.97 o 
  -2   0   4     1087.92     1051.55     12.67 o 
  -1   0   4     1616.76     1260.73     16.83 o 
   0   0   4      556.71      369.65      8.03 o 
   1   0   4     1464.22     1340.21     16.40 o 
   2   0   4       92.39       76.16      3.07 o 
   3   0   4      184.41      231.36      5.72 o 
   4   0   4      611.83      611.62     10.21 o 
   5   0   4       73.88       76.05      5.04 o 
   6   0   4       14.25       22.50      3.18 o 
   7   0   4       10.04        2.18      2.68 o 
   8   0   4        2.70        0.00      2.85 o 
   9   0   4       11.63        9.23      3.89 o 
 -10   1   4        6.36        5.03      2.87 o 
  -9   1   4       14.44       15.22      2.87 o 
  -8   1   4       91.68       92.83      5.55 o 
  -7   1   4        3.47        2.76      1.85 o 
  -6   1   4      556.33      516.08      9.88 o 
  -5   1   4      933.68      880.66     13.32 o 
  -4   1   4      194.76      178.98      4.79 o 
  -3   1   4      753.63      840.06     11.32 o 
  -2   1   4     2971.28     2853.55     29.64 o 
  -1   1   4      452.63      495.44      9.01 o 
   0   1   4     2440.01     2927.52     45.67 o 
   1   1   4       80.40       87.34      2.62 o 
   2   1   4      813.59      800.18     10.29 o 
   3   1   4      799.42      943.72     12.05 o 
   4   1   4       54.90       63.11      5.50 o 
   5   1   4       39.84       34.31     10.87 o 
   6   1   4       40.16       37.69      4.70 o 
   7   1   4      421.05      355.73     10.17 o 
   8   1   4       27.15       46.18      5.76 o 
   9   1   4       23.25       16.88      4.78 o 
 -10   2   4        2.20        4.44      3.18 o 
  -9   2   4       88.75       86.43      5.46 o 
  -8   2   4       26.60       17.93      3.03 o 
  -7   2   4      109.92      118.12      5.31 o 
  -6   2   4      685.90      773.71     12.77 o 
  -5   2   4      287.03      233.57      5.96 o 
  -4   2   4     1562.63     1722.39     24.84 o 
  -3   2   4      259.63      258.20      8.60 o 
  -2   2   4     2177.53     2456.45     29.71 o 
  -1   2   4      154.73      140.63      3.52 o 
   0   2   4       34.42       50.41      3.72 o 
   1   2   4      267.52      229.80      4.89 o 
   2   2   4      223.00      246.66      6.14 o 
   3   2   4      165.33      128.71      5.62 o 
   4   2   4      723.02      700.13     14.46 o 
   5   2   4        0.43        0.00      1.94 o 
   6   2   4      694.29      627.19     13.27 o 
   7   2   4      413.30      342.39     11.95 o 
   8   2   4        9.20        5.10      3.64 o 
   9   2   4      228.73      249.20     12.26 o 
 -10   3   4       26.18       20.57      4.06 o 
  -9   3   4       18.37       20.98      3.26 o 
  -8   3   4        4.23        3.84      2.04 o 
  -7   3   4       90.88       96.21      4.78 o 
  -6   3   4       34.41       40.72      3.81 o 
  -5   3   4      281.95      302.99      9.03 o 
  -4   3   4      362.47      346.52      7.14 o 
  -3   3   4       53.14       92.50      3.59 o 
  -2   3   4       58.48       50.67      3.07 o 
  -1   3   4      701.89      602.64     10.46 o 
   0   3   4       13.35        9.03      1.39 o 
   1   3   4      274.16      357.88      7.77 o 
   2   3   4       13.74       12.63      2.11 o 
   3   3   4      815.51      828.91     14.32 o 
   4   3   4      530.28      504.57     14.68 o 
   5   3   4      202.46      184.01      7.77 o 
   6   3   4       58.66       47.29      5.02 o 
   7   3   4       38.60       60.71      6.77 o 
   8   3   4       54.05       59.38      8.64 o 
 -10   4   4        3.84        1.84      3.39 o 
  -9   4   4        1.68        0.41      2.12 o 
  -8   4   4       46.26       43.13      4.75 o 
  -7   4   4      102.44      118.05      6.56 o 
  -6   4   4        5.56        8.84      3.33 o 
  -5   4   4       67.81       54.70      4.16 o 
  -4   4   4       16.43       20.72      4.08 o 
  -3   4   4        5.91        1.29      1.34 o 
  -2   4   4        1.22        2.62      1.69 o 
  -1   4   4      546.80      599.57     10.29 o 
   0   4   4      137.59      180.13      7.15 o 
   1   4   4      325.27      346.95     10.35 o 
   2   4   4       19.87       14.45      3.04 o 
   3   4   4      109.71       87.26      4.92 o 
   4   4   4      210.03      242.52     16.18 o 
   5   4   4        9.18        4.16      4.14 o 
   6   4   4       24.94       30.67      8.38 o 
   7   4   4       33.98       37.86      6.84 o 
  -9   5   4       19.63       16.32      4.49 o 
  -8   5   4        4.86        6.59      4.19 o 
  -7   5   4        1.00        0.45      2.74 o 
  -6   5   4      616.17      614.14     16.77 o 
  -5   5   4      998.25     1106.04     23.24 o 
  -4   5   4      334.91      293.35      8.70 o 
  -3   5   4      106.96       76.48      4.68 o 
  -2   5   4       18.73       12.74      2.14 o 
  -1   5   4      335.44      359.65      9.67 o 
   0   5   4       18.59       17.21      3.30 o 
   1   5   4       22.95       32.38      4.10 o 
   2   5   4      217.94      241.36      9.24 o 
   3   5   4      277.75      286.46     10.44 o 
   4   5   4      289.54      271.96     25.18 o 
   5   5   4       86.16       87.65      8.61 o 
   6   5   4       17.98       15.42      4.85 o 
   7   5   4       69.05       48.17      9.29 o 
  -9   6   4        2.17        1.66      5.38 o 
  -8   6   4       69.59       85.83      8.15 o 
  -7   6   4       11.34        5.17      3.34 o 
  -6   6   4        0.95        8.26      3.42 o 
  -5   6   4      101.44       76.00      6.54 o 
  -4   6   4      214.09      247.19      9.94 o 
  -3   6   4       59.95       60.08      4.09 o 
  -2   6   4       14.25        4.51      2.42 o 
  -1   6   4        1.97        0.90      2.01 o 
   0   6   4       78.61       77.37      6.13 o 
   1   6   4       11.73       18.15      3.74 o 
   2   6   4       27.37       21.11      3.96 o 
   3   6   4      170.78      174.67      9.41 o 
   4   6   4        0.54        0.00      2.97 o 
   5   6   4       27.26       26.51      5.82 o 
   6   6   4        1.32        5.02      4.75 o 
  -8   7   4        1.43        0.86      3.04 o 
  -7   7   4        4.55        2.53      2.91 o 
  -6   7   4      121.65      113.37      7.40 o 
  -5   7   4       37.44       26.42      4.74 o 
  -4   7   4       63.18       62.13      5.17 o 
  -3   7   4        1.65        1.18      2.42 o 
  -2   7   4       76.75       86.17      7.94 o 
  -1   7   4        0.18        1.24      2.43 o 
   0   7   4        7.07        0.00      2.35 o 
   1   7   4        0.27        1.06      2.66 o 
   2   7   4        3.59        2.56      3.06 o 
   3   7   4        0.25        0.38      4.84 o 
   4   7   4      158.31      147.97     11.83 o 
   5   7   4        7.17        8.24      4.63 o 
  -7   8   4      114.49      102.23      7.74 o 
  -6   8   4       12.17       22.01      4.06 o 
  -5   8   4       62.67       83.92      6.64 o 
  -4   8   4        6.52        5.43      3.62 o 
  -3   8   4        0.08        0.57      2.67 o 
  -2   8   4        1.44        6.28      2.89 o 
  -1   8   4        8.82       13.05      3.66 o 
   0   8   4        0.58        2.58      3.06 o 
   1   8   4        0.21        0.00      2.93 o 
   2   8   4        0.10        0.03      3.24 o 
   3   8   4        9.27        6.53      6.99 o 
  -5   9   4       14.46       18.86      5.08 o 
  -4   9   4       21.68       27.35      5.41 o 
  -3   9   4        3.59        3.17      2.98 o 
  -2   9   4        0.66        5.96      3.58 o 
  -1   9   4       55.47       55.69      6.46 o 
   0   9   4        3.01       10.83      4.16 o 
   1   9   4        0.09        0.00      3.30 o 
  -1 -13   5      170.01      169.36     19.19 o 
   0 -13   5        0.44        1.97      3.57 o 
   1 -13   5       74.38       88.00      9.26 o 
   2 -13   5       48.57       49.44      5.75 o 
   3 -13   5        0.74        0.00      2.78 o 
   4 -13   5      150.28      148.12      9.14 o 
  -3 -12   5       74.06       92.89      9.65 o 
  -2 -12   5        9.74       17.86      5.10 o 
  -1 -12   5       11.59       20.14      5.15 o 
   0 -12   5        8.84        7.01      5.41 o 
   1 -12   5      196.08      222.62      9.40 o 
   2 -12   5      120.02      152.46      8.49 o 
   3 -12   5       10.83       11.27      3.28 o 
   4 -12   5       96.90       86.50      6.83 o 
   5 -12   5      117.73      112.43     14.43 o 
   6 -12   5        3.91        5.40      3.56 o 
  -5 -11   5        0.25        0.00      3.44 o 
  -4 -11   5        1.60        0.56      3.50 o 
  -3 -11   5      128.44      150.28     27.56 o 
  -2 -11   5      633.87      562.88     19.06 o 
  -1 -11   5      258.64      225.30     11.53 o 
   0 -11   5       26.31       23.48      5.51 o 
   1 -11   5        6.12        5.78      2.73 o 
   2 -11   5      994.12      950.06     20.05 o 
   3 -11   5      659.36      701.10     16.71 o 
   4 -11   5       32.02       37.22      5.69 o 
   5 -11   5       16.41       12.95      4.34 o 
   6 -11   5       42.39       47.42      4.82 o 
   7 -11   5        0.21        1.74      3.24 o 
  -6 -10   5      119.99      110.23      8.23 o 
  -5 -10   5       12.80        9.24      3.50 o 
  -4 -10   5      275.86      252.58      9.93 o 
  -3 -10   5      504.02      465.64     16.63 o 
  -2 -10   5      401.85      406.34     11.52 o 
  -1 -10   5      532.84      511.73     15.56 o 
   0 -10   5      407.93      425.07     12.20 o 
   1 -10   5       32.06       29.82      3.91 o 
   2 -10   5       27.41       29.71      3.86 o 
   3 -10   5       97.92       92.44      6.14 o 
   4 -10   5      123.27      126.17      8.29 o 
   5 -10   5      159.90      145.94      9.52 o 
   6 -10   5       21.06       20.27      4.92 o 
   7 -10   5       16.35       13.98      3.19 o 
   8 -10   5        0.46        3.65      2.87 o 
  -7  -9   5       97.21       68.82      6.96 o 
  -6  -9   5      109.66      124.89     20.44 o 
  -5  -9   5      135.90      142.01      8.03 o 
  -4  -9   5       30.93        9.41      2.85 o 
  -3  -9   5       40.25       39.14      3.65 o 
  -2  -9   5      125.62      161.29      6.92 o 
  -1  -9   5      165.41      147.45      7.00 o 
   0  -9   5        0.72        0.33      1.65 o 
   1  -9   5       79.20       50.67      4.47 o 
   2  -9   5       92.03       97.76      7.93 o 
   3  -9   5      122.06      113.04      6.22 o 
   4  -9   5        8.52        9.29      2.18 o 
   5  -9   5       87.86       82.46      5.25 o 
   6  -9   5       20.32       16.35      2.71 o 
   7  -9   5      175.00      176.49      7.44 o 
   8  -9   5      128.49      141.67     13.19 o 
   9  -9   5       39.47       38.71      5.03 o 
  -8  -8   5       25.54       46.08      9.02 o 
  -7  -8   5      109.31      141.50      8.45 o 
  -6  -8   5        0.30        0.00      2.47 o 
  -5  -8   5       23.69       22.54      3.61 o 
  -4  -8   5      263.98      242.72     10.96 o 
  -3  -8   5      142.69      155.96      5.77 o 
  -2  -8   5       13.87        6.67      1.95 o 
  -1  -8   5      907.08      848.51     16.46 o 
   0  -8   5       10.29       13.03      2.50 o 
   1  -8   5      271.43      300.33      8.79 o 
   2  -8   5      527.74      510.49     11.97 o 
   3  -8   5      399.82      407.28     10.18 o 
   4  -8   5       32.99       40.89      3.20 o 
   5  -8   5      231.89      211.85      7.81 o 
   6  -8   5       30.79       31.53      3.29 o 
   7  -8   5      129.79      132.26      7.00 o 
   8  -8   5      134.25      149.24      7.80 o 
   9  -8   5        0.59        0.00      2.70 o 
  -8  -7   5       19.85       18.98      5.80 o 
  -7  -7   5        5.89        3.04      3.97 o 
  -6  -7   5      505.59      493.15     16.48 o 
  -5  -7   5        3.40        1.88      1.82 o 
  -4  -7   5      209.36      189.40      6.14 o 
  -3  -7   5      144.71      178.18      5.73 o 
  -2  -7   5        8.56        9.21      1.89 o 
  -1  -7   5      453.42      422.33      8.40 o 
   0  -7   5      133.97      101.67      8.15 o 
   1  -7   5      152.19      143.90      7.01 o 
   2  -7   5      290.49      239.18      6.27 o 
   3  -7   5        6.51        3.20      1.49 o 
   4  -7   5       33.79       18.36      2.19 o 
   5  -7   5      100.50       87.79      3.93 o 
   6  -7   5       42.74       49.98      4.46 o 
   7  -7   5     1151.43     1129.15     20.04 o 
   8  -7   5      257.97      247.58      8.83 o 
   9  -7   5      245.21      230.86      9.35 o 
  -9  -6   5        7.07        5.45      7.42 o 
  -8  -6   5       41.91       34.79      6.51 o 
  -7  -6   5       68.59       58.89      5.40 o 
  -6  -6   5       16.00       17.60      2.56 o 
  -5  -6   5        6.35        5.46      1.94 o 
  -4  -6   5       71.55       61.46      3.82 o 
  -3  -6   5       49.86       53.39      3.48 o 
  -2  -6   5       55.92       48.13      2.88 o 
  -1  -6   5       19.41       17.69      2.54 o 
   0  -6   5      785.77      829.44     11.22 o 
   1  -6   5      200.03      194.61      4.63 o 
   2  -6   5      450.55      533.07      8.71 o 
   3  -6   5      767.27      803.40     15.18 o 
   4  -6   5      452.84      506.35      8.26 o 
   5  -6   5      225.19      237.11      5.57 o 
   6  -6   5       43.93       44.97      5.80 o 
   7  -6   5      490.17      572.16     13.83 o 
   8  -6   5     1616.08     1767.85     49.49 o 
   9  -6   5        3.95        4.95      2.66 o 
  10  -6   5       35.78       24.54      4.35 o 
  -9  -5   5       18.21       14.30      5.41 o 
  -8  -5   5       80.67       86.73      7.10 o 
  -7  -5   5        0.51        2.49      2.50 o 
  -6  -5   5      545.98      483.81     10.47 o 
  -5  -5   5        6.26        4.49      1.79 o 
  -4  -5   5      107.51      108.66      4.15 o 
  -3  -5   5      254.23      241.23      4.89 o 
  -2  -5   5        8.78       13.69      1.67 o 
  -1  -5   5     1356.54     1360.65     22.65 o 
   0  -5   5      227.78      234.99      5.25 o 
   1  -5   5      191.07      218.85      6.82 o 
   2  -5   5     1418.13     1485.31     17.82 o 
   3  -5   5       35.25       48.77      3.54 o 
   4  -5   5      216.01      188.36      4.61 o 
   5  -5   5      147.68      152.53      4.68 o 
   6  -5   5        4.24        5.02      2.00 o 
   7  -5   5      344.67      381.12      9.99 o 
   8  -5   5       18.63       21.60      3.42 o 
   9  -5   5       10.34        8.61      2.94 o 
  10  -5   5       83.51       86.56     10.69 o 
 -10  -4   5       18.53       22.23      6.15 o 
  -9  -4   5       15.32        8.78      3.36 o 
  -8  -4   5      431.11      430.42     12.88 o 
  -7  -4   5       91.56       95.74     13.81 o 
  -6  -4   5      514.92      514.72      9.40 o 
  -5  -4   5      488.38      516.60      8.99 o 
  -4  -4   5       41.13       34.49      2.32 o 
  -3  -4   5      236.55      210.46      4.51 o 
  -2  -4   5      873.04      904.07     10.86 o 
  -1  -4   5      163.81      136.10      3.95 o 
   0  -4   5      532.37      383.57      7.80 o 
   1  -4   5     2199.67     2564.29     35.37 o 
   2  -4   5     4240.44     5013.87     63.07 o 
   3  -4   5      349.51      385.54      9.36 o 
   4  -4   5        8.07        8.23      1.27 o 
   5  -4   5       16.69       19.84      2.19 o 
   6  -4   5      170.44      165.42      5.16 o 
   7  -4   5      521.63      546.02     11.92 o 
   8  -4   5      242.40      241.70      8.11 o 
   9  -4   5        1.50        1.30      4.22 o 
  10  -4   5       22.82       34.22      7.51 o 
 -10  -3   5       78.07       81.80      7.20 o 
  -9  -3   5      176.27      178.92     12.33 o 
  -8  -3   5      403.66      417.63     10.84 o 
  -7  -3   5      468.49      460.55     10.88 o 
  -6  -3   5       20.64       16.66      4.37 o 
  -5  -3   5      656.45      674.23      9.82 o 
  -4  -3   5      109.24      111.37      3.82 o 
  -3  -3   5      835.02      838.96     10.57 o 
  -2  -3   5      530.44      415.49      6.35 o 
  -1  -3   5      490.12      513.02      8.59 o 
   0  -3   5      492.59      524.03      8.33 o 
   1  -3   5     1361.91     1332.38     22.86 o 
   2  -3   5       15.25       17.02      1.77 o 
   3  -3   5      318.19      309.17      6.25 o 
   4  -3   5       22.71       26.52      2.18 o 
   5  -3   5      775.67      804.60     10.82 o 
   6  -3   5      219.78      224.80      5.33 o 
   7  -3   5      377.48      383.84     10.40 o 
   8  -3   5      141.16      154.20     12.07 o 
   9  -3   5       35.01       58.04      8.30 o 
  10  -3   5        1.10        0.00      4.44 o 
 -10  -2   5       76.90       99.38      6.96 o 
  -9  -2   5      451.42      419.68     11.73 o 
  -8  -2   5       45.67       66.50      5.13 o 
  -7  -2   5      241.77      223.13      6.80 o 
  -6  -2   5      558.90      640.98     11.47 o 
  -5  -2   5      172.98      226.82      5.08 o 
  -4  -2   5      419.70      410.93      6.82 o 
  -3  -2   5     1152.28     1229.66     13.92 o 
  -2  -2   5      839.67      859.76     10.35 o 
  -1  -2   5     2182.91     2412.23     25.22 o 
   0  -2   5      195.78      182.14      4.24 o 
   1  -2   5      292.27      363.39      5.20 o 
   2  -2   5     1227.24     1159.52     13.67 o 
   3  -2   5       59.74       51.47      2.81 o 
   4  -2   5       37.98       33.19      2.65 o 
   5  -2   5       91.94       91.53      4.49 o 
   6  -2   5       18.97       13.73      2.13 o 
   7  -2   5      139.00      139.44     12.95 o 
   8  -2   5      212.53      208.83     10.23 o 
   9  -2   5      136.03      110.29     10.93 o 
  10  -2   5        1.23        3.96      5.06 o 
 -10  -1   5       14.71       17.32      3.36 o 
  -9  -1   5       33.44       33.50      3.82 o 
  -8  -1   5      142.43      132.19      6.03 o 
  -7  -1   5      158.11      161.56      6.07 o 
  -6  -1   5        3.66        2.80      1.62 o 
  -5  -1   5       53.62       52.44      3.46 o 
  -4  -1   5      125.59      132.25      3.95 o 
  -3  -1   5       59.80       24.97      1.78 o 
  -2  -1   5     2226.99     2174.88     23.43 o 
  -1  -1   5       66.71      156.17      3.43 o 
   0  -1   5      136.62      109.19      4.04 o 
   1  -1   5       33.76       22.88      1.98 o 
   2  -1   5      653.81      593.69      9.27 o 
   3  -1   5     2022.35     2099.49     23.64 o 
   4  -1   5      174.46      196.56      6.48 o 
   5  -1   5      855.95      884.96     17.24 o 
   6  -1   5      344.26      355.79      9.41 o 
   7  -1   5        5.84        3.55      2.96 o 
   8  -1   5      226.09      260.23     10.86 o 
   9  -1   5        1.24        0.79      4.04 o 
 -10   0   5      133.73      151.33      9.58 o 
  -9   0   5       95.16      102.39      5.93 o 
  -8   0   5        1.20        0.13      1.98 o 
  -7   0   5       45.33       57.56      5.24 o 
  -6   0   5      596.40      603.58     11.07 o 
  -5   0   5        1.93        2.45      1.49 o 
  -4   0   5       78.46       63.27      2.76 o 
  -3   0   5     1632.55     1694.29     22.20 o 
  -2   0   5      559.13      574.51     10.00 o 
  -1   0   5     2150.93     2321.46     28.76 o 
   0   0   5     1012.97     1153.04     16.31 o 
   1   0   5      307.98      359.64      6.52 o 
   2   0   5     1002.82      997.07     12.53 o 
   3   0   5       32.01       30.63      2.75 o 
   4   0   5      207.34      174.53      6.59 o 
   5   0   5        6.27       14.53      3.01 o 
   6   0   5       37.48       28.77      3.50 o 
   7   0   5        7.22        9.43      2.81 o 
   8   0   5      153.37      152.16     10.48 o 
   9   0   5        8.31       18.98      4.81 o 
 -10   1   5      153.52      163.59      8.58 o 
  -9   1   5       23.98       22.47      3.40 o 
  -8   1   5        7.84        4.34      2.19 o 
  -7   1   5        9.11        7.53      2.19 o 
  -6   1   5      107.56      116.34      5.75 o 
  -5   1   5       47.41       45.49      3.22 o 
  -4   1   5       30.32       58.95      3.11 o 
  -3   1   5      357.06      279.40      7.74 o 
  -2   1   5     2065.88     2127.00     23.46 o 
  -1   1   5      151.47      175.39      5.38 o 
   0   1   5      114.17      100.31      3.96 o 
   1   1   5       84.00       57.53      2.43 o 
   2   1   5       91.42       91.56      4.58 o 
   3   1   5      895.11      842.98     15.92 o 
   4   1   5       36.17       26.99      3.72 o 
   5   1   5       55.58       62.22     11.92 o 
   6   1   5      201.07      189.99      8.11 o 
   7   1   5        0.22        2.46      2.50 o 
   8   1   5       29.63       23.47      7.55 o 
   9   1   5       79.03       77.94      7.98 o 
 -10   2   5       89.83       86.87      8.12 o 
  -9   2   5        0.81        0.00      2.16 o 
  -8   2   5       55.63       52.95      4.87 o 
  -7   2   5       63.98       61.89      5.44 o 
  -6   2   5       34.73       48.34      4.18 o 
  -5   2   5      223.82      231.40      7.12 o 
  -4   2   5        7.66       10.20      1.90 o 
  -3   2   5        0.42        0.00      1.17 o 
  -2   2   5      510.96      510.82     10.36 o 
  -1   2   5       16.55        8.30      2.11 o 
   0   2   5       47.01       46.77      5.81 o 
   1   2   5      972.97      995.21     18.69 o 
   2   2   5      134.32      159.94     15.29 o 
   3   2   5      502.81      466.77      9.91 o 
   4   2   5      116.42      117.94      8.23 o 
   5   2   5       96.31       96.51      7.24 o 
   6   2   5      178.01      137.34      9.24 o 
   7   2   5      269.18      282.60     11.35 o 
   8   2   5        0.20        1.83      4.08 o 
 -10   3   5       12.19       12.11      4.24 o 
  -9   3   5       30.00       29.53      4.14 o 
  -8   3   5        1.04        1.70      2.70 o 
  -7   3   5       61.47       69.26      6.55 o 
  -6   3   5       12.74       16.10      3.83 o 
  -5   3   5       42.76       38.99      4.59 o 
  -4   3   5        7.61        4.52      1.99 o 
  -3   3   5      192.46      217.77      6.93 o 
  -2   3   5        7.86        5.89      1.92 o 
  -1   3   5      224.53      257.17      6.37 o 
   0   3   5      140.12      113.31      6.21 o 
   1   3   5      194.59      219.21     10.08 o 
   2   3   5       27.40       31.58      4.91 o 
   3   3   5        2.08        1.63      2.21 o 
   4   3   5       58.34       55.78      7.06 o 
   5   3   5      361.49      325.96     13.40 o 
   6   3   5      181.23      191.54     11.50 o 
   7   3   5      110.88      102.28     10.31 o 
  -9   4   5       13.07       18.31      4.79 o 
  -8   4   5        0.09        2.71      3.38 o 
  -7   4   5       17.45        5.95      3.13 o 
  -6   4   5        8.44       11.07      3.44 o 
  -5   4   5      245.62      194.60      9.09 o 
  -4   4   5      246.21      276.30     10.03 o 
  -3   4   5       21.46       10.37      2.38 o 
  -2   4   5      147.78      123.36      4.99 o 
  -1   4   5       60.57       50.68      4.42 o 
   0   4   5      143.53      133.99      7.17 o 
   1   4   5      100.22       82.66      8.99 o 
   2   4   5        4.34        0.56      2.11 o 
   3   4   5      357.20      347.19     11.47 o 
   4   4   5        0.72        0.00      2.93 o 
   5   4   5        1.51        0.00      3.19 o 
   6   4   5      181.91      156.77     11.25 o 
   7   4   5        2.08        7.42      4.75 o 
  -9   5   5        0.28        0.00      3.20 o 
  -8   5   5       17.36       26.69      5.25 o 
  -7   5   5       33.49       23.30      6.97 o 
  -6   5   5      174.89      174.15      9.78 o 
  -5   5   5      132.44      105.80      8.88 o 
  -4   5   5        2.19        8.00      2.96 o 
  -3   5   5        4.36        6.25      2.17 o 
  -2   5   5      250.51      244.24      8.44 o 
  -1   5   5      861.89      889.27     17.23 o 
   0   5   5      294.33      283.10     12.57 o 
   1   5   5       24.87       28.67      4.22 o 
   2   5   5        1.46        0.16      2.46 o 
   3   5   5        3.28        0.00      2.64 o 
   4   5   5       85.49       94.90      9.04 o 
   5   5   5       12.17        1.44      3.81 o 
   6   5   5        0.10        2.19      4.16 o 
  -8   6   5       37.37       37.90      6.08 o 
  -7   6   5      259.64      259.08     12.40 o 
  -6   6   5      146.34      125.18     13.93 o 
  -5   6   5      136.96      147.28      9.05 o 
  -4   6   5      183.55      186.88     11.07 o 
  -3   6   5       12.22        2.56      2.53 o 
  -2   6   5       26.37       35.89      4.37 o 
  -1   6   5        0.18        2.43      2.60 o 
   0   6   5       55.15       59.17     10.65 o 
   1   6   5        2.28        2.96      2.69 o 
   2   6   5        2.82        0.36      2.70 o 
   3   6   5       90.00      118.92      9.06 o 
   4   6   5       42.91       51.52     12.92 o 
   5   6   5        4.56        4.01      4.03 o 
  -7   7   5       70.89       65.10      7.51 o 
  -6   7   5       18.80        8.18      5.17 o 
  -5   7   5       75.60       64.66      9.40 o 
  -4   7   5       26.23       27.23      5.35 o 
  -3   7   5        0.09        2.73      3.57 o 
  -2   7   5      131.85      143.36      7.92 o 
  -1   7   5       81.87       89.68      7.40 o 
   0   7   5        9.63        5.82      3.23 o 
   1   7   5       26.62       13.12      3.76 o 
   2   7   5        0.49        1.96      3.13 o 
   3   7   5       17.19        6.22      3.72 o 
  -5   8   5       17.54       20.31      5.04 o 
  -4   8   5       44.95       56.41     11.02 o 
  -3   8   5       66.19       51.94      5.58 o 
  -2   8   5       17.88       11.71      3.74 o 
  -1   8   5      161.10      179.56     10.39 o 
   0   8   5        0.17        0.00      2.87 o 
   1   8   5        5.83        2.35      3.33 o 
  -1 -13   6        7.58       14.06      4.84 o 
   0 -13   6        6.08       10.26      4.47 o 
   1 -13   6       11.99        9.91      5.17 o 
   2 -13   6        0.26        1.62      2.79 o 
   3 -13   6       81.09       99.39     10.19 o 
   4 -13   6        0.24        0.00      2.80 o 
  -4 -12   6        6.48       11.94      6.78 o 
  -3 -12   6        0.72        0.00      3.18 o 
  -2 -12   6       22.40       28.45      5.62 o 
  -1 -12   6        2.99        0.00      3.10 o 
   0 -12   6       25.16       15.38      3.84 o 
   1 -12   6      357.75      330.71     11.42 o 
   2 -12   6      267.62      264.00     10.23 o 
   3 -12   6        3.53        4.78      2.89 o 
   4 -12   6       49.31       56.68      5.88 o 
   5 -12   6      227.22      225.06     20.25 o 
   6 -12   6       73.67       81.16      7.35 o 
  -5 -11   6      124.80      119.25     10.51 o 
  -4 -11   6       51.34       54.06      8.87 o 
  -3 -11   6        2.30        0.22      3.39 o 
  -2 -11   6      260.39      307.61     13.73 o 
  -1 -11   6       84.83       95.93      8.69 o 
   0 -11   6       94.41      101.46     10.16 o 
   1 -11   6      210.10      226.39      9.21 o 
   2 -11   6     2255.38     2458.78     39.11 o 
   3 -11   6     1042.98     1125.27     22.57 o 
   4 -11   6       61.85       58.01      5.53 o 
   5 -11   6       43.79       38.17      6.27 o 
   6 -11   6      125.33      130.57      8.95 o 
   7 -11   6       12.29       10.00      4.40 o 
  -6 -10   6       21.73       25.14      4.63 o 
  -5 -10   6       11.73       13.89      4.08 o 
  -4 -10   6      266.21      284.82     32.91 o 
  -3 -10   6      241.11      251.88     10.71 o 
  -2 -10   6      344.38      352.53     10.86 o 
  -1 -10   6        0.29        0.00      3.53 o 
   0 -10   6       29.95       25.46      3.56 o 
   1 -10   6      341.10      313.61     10.05 o 
   2 -10   6       18.55       22.60      3.52 o 
   3 -10   6       64.68       54.46      5.05 o 
   4 -10   6      411.90      405.99     14.07 o 
   5 -10   6        4.27        5.25      2.58 o 
   6 -10   6       32.86       27.14      3.90 o 
   7 -10   6       23.34       23.29      3.92 o 
   8 -10   6        2.73        0.88      2.84 o 
  -7  -9   6       93.18      117.36      8.47 o 
  -6  -9   6       77.20       97.11     11.52 o 
  -5  -9   6       17.85       21.69      3.89 o 
  -4  -9   6      278.57      255.51      7.96 o 
  -3  -9   6       30.98       33.46      4.10 o 
  -2  -9   6      151.18      131.62      6.74 o 
  -1  -9   6      625.90      626.33     14.29 o 
   0  -9   6      468.10      497.58     18.64 o 
   1  -9   6       38.23       51.52      4.59 o 
   2  -9   6      145.88      162.77     10.50 o 
   3  -9   6      100.66       93.21      5.92 o 
   4  -9   6        9.29       19.14      3.64 o 
   5  -9   6       92.11       92.35      6.28 o 
   6  -9   6        1.74        1.10      1.98 o 
   7  -9   6      151.68      171.34      8.16 o 
   8  -9   6       24.22       16.69      3.60 o 
  -8  -8   6        2.57        0.00      3.87 o 
  -7  -8   6      407.00      345.30     15.75 o 
  -6  -8   6       66.94       59.85      9.02 o 
  -5  -8   6       26.08       16.36      2.77 o 
  -4  -8   6      192.50      192.78     10.02 o 
  -3  -8   6       34.15       24.22      3.43 o 
  -2  -8   6       68.35       74.06      5.61 o 
  -1  -8   6      222.09      234.16      7.82 o 
   0  -8   6      107.49      111.07      5.83 o 
   1  -8   6      428.71      382.62     10.23 o 
   2  -8   6       47.99       43.90      4.08 o 
   3  -8   6      188.34      190.35      6.14 o 
   4  -8   6       49.02       38.64      3.45 o 
   5  -8   6        0.67        0.87      1.43 o 
   6  -8   6      229.73      226.81      7.26 o 
   7  -8   6      224.88      225.31      8.45 o 
   8  -8   6       32.18       32.74      4.28 o 
   9  -8   6       16.36       10.95      3.51 o 
  -8  -7   6      133.70      153.10     12.01 o 
  -7  -7   6       61.51       68.69     10.96 o 
  -6  -7   6      501.55      501.65     11.50 o 
  -5  -7   6        1.57        3.01      1.88 o 
  -4  -7   6       24.77       30.59      3.40 o 
  -3  -7   6        0.43        1.27      1.64 o 
  -2  -7   6        0.56        0.00      1.36 o 
  -1  -7   6       15.05        6.13      1.99 o 
   0  -7   6       65.64       83.61      5.75 o 
   1  -7   6       12.78       11.03      2.27 o 
   2  -7   6     1367.49     1429.60     20.10 o 
   3  -7   6      389.88      412.75      9.02 o 
   4  -7   6      358.97      371.10     10.14 o 
   5  -7   6      193.41      245.48      6.04 o 
   6  -7   6       46.10       52.22      4.86 o 
   7  -7   6      118.66      136.43      8.93 o 
   8  -7   6       56.88       50.56      4.99 o 
   9  -7   6        0.12        0.00      2.72 o 
  -9  -6   6        3.26        0.00      3.97 o 
  -8  -6   6       53.46       56.42      7.78 o 
  -7  -6   6       65.79       94.70      6.71 o 
  -6  -6   6        3.36        2.34      1.96 o 
  -5  -6   6        4.51        1.87      1.72 o 
  -4  -6   6       51.24       45.86      3.56 o 
  -3  -6   6      614.99      604.97     11.18 o 
  -2  -6   6      240.99      287.33      6.36 o 
  -1  -6   6      621.86      606.36      9.60 o 
   0  -6   6      331.92      294.85      9.89 o 
   1  -6   6        2.98        0.20      1.04 o 
   2  -6   6     1123.08     1154.65     24.21 o 
   3  -6   6       30.69       18.22      2.23 o 
   4  -6   6       10.35        9.82      1.83 o 
   5  -6   6        0.31        0.94      1.47 o 
   6  -6   6       44.11       53.09      4.35 o 
   7  -6   6       27.29       23.84      3.41 o 
   8  -6   6      439.04      474.04     12.52 o 
   9  -6   6       49.45       52.17      5.14 o 
  -9  -5   6      118.72      107.31     10.32 o 
  -8  -5   6       24.85       23.01      4.17 o 
  -7  -5   6       61.15       57.50      5.44 o 
  -6  -5   6      231.60      240.16      7.21 o 
  -5  -5   6       44.51       45.13      4.75 o 
  -4  -5   6      618.76      612.78     12.80 o 
  -3  -5   6       94.21      103.66      3.47 o 
  -2  -5   6      273.87      227.00      9.62 o 
  -1  -5   6      494.01      497.85      8.22 o 
   0  -5   6        8.56       12.83      2.09 o 
   1  -5   6      636.44      673.65     12.93 o 
   2  -5   6      868.71      921.11     19.94 o 
   3  -5   6      409.34      495.67      8.60 o 
   4  -5   6      167.86      143.64      5.31 o 
   5  -5   6      402.40      385.30      8.97 o 
   6  -5   6       13.59        8.71      2.03 o 
   7  -5   6       13.27       13.60      3.49 o 
   8  -5   6        7.01        1.95      5.10 o 
   9  -5   6        6.23        7.60      5.18 o 
 -10  -4   6        0.22        0.00      3.20 o 
  -9  -4   6        0.19        0.00      2.67 o 
  -8  -4   6      374.73      386.50     12.75 o 
  -7  -4   6       50.36       47.55      4.41 o 
  -6  -4   6       99.89      113.60      5.11 o 
  -5  -4   6      175.80      150.59      5.00 o 
  -4  -4   6       31.70       25.07      2.16 o 
  -3  -4   6     1269.08     1307.79     15.92 o 
  -2  -4   6      177.06      157.78      3.96 o 
  -1  -4   6      752.27      761.94     11.66 o 
   0  -4   6       96.83       99.27      3.54 o 
   1  -4   6      472.61      535.38      7.66 o 
   2  -4   6      264.33      259.74      4.89 o 
   3  -4   6      274.68      270.19      7.58 o 
   4  -4   6      351.76      338.86      7.91 o 
   5  -4   6        7.22       11.24      2.47 o 
   6  -4   6     3657.65     3718.34     45.32 o 
   7  -4   6        9.70        8.76      2.49 o 
   8  -4   6       43.32       50.54      7.53 o 
   9  -4   6        3.89        1.81      5.82 o 
 -10  -3   6        4.86        3.35      2.93 o 
  -9  -3   6       94.81       96.06      6.57 o 
  -8  -3   6        4.61        1.14      2.09 o 
  -7  -3   6      675.51      662.87     12.64 o 
  -6  -3   6      150.18      187.37      6.16 o 
  -5  -3   6      408.75      433.01      7.85 o 
  -4  -3   6     2453.71     2556.20     26.25 o 
  -3  -3   6      609.78      578.76      8.98 o 
  -2  -3   6      441.44      527.77      7.81 o 
  -1  -3   6     1043.00     1072.28     14.76 o 
   0  -3   6      223.87      318.31      6.43 o 
   1  -3   6      162.29      153.49      3.72 o 
   2  -3   6       90.66       73.92      2.55 o 
   3  -3   6       30.67       28.32      2.41 o 
   4  -3   6      157.58      161.13      5.06 o 
   5  -3   6      804.97      807.73     12.40 o 
   6  -3   6      393.56      444.98     12.92 o 
   7  -3   6      179.84      201.60     22.55 o 
   8  -3   6       84.55       94.22     11.11 o 
   9  -3   6       83.15       98.53     12.07 o 
 -10  -2   6      110.95      103.82      8.17 o 
  -9  -2   6      124.77      124.07      6.50 o 
  -8  -2   6       94.42       77.23      4.99 o 
  -7  -2   6       21.18       20.14      2.83 o 
  -6  -2   6      289.65      255.12      6.97 o 
  -5  -2   6        0.27        1.69      1.28 o 
  -4  -2   6        2.01        4.13      1.28 o 
  -3  -2   6      114.68       73.79      2.96 o 
  -2  -2   6       42.64       43.22      2.39 o 
  -1  -2   6      575.87      496.98      8.35 o 
   0  -2   6     6412.29     6796.55     72.29 o 
   1  -2   6       86.44      112.71      4.45 o 
   2  -2   6     1452.97     1497.70     17.35 o 
   3  -2   6     1128.20     1120.27     14.32 o 
   4  -2   6      535.26      603.59     10.74 o 
   5  -2   6        0.27        0.83      1.91 o 
   6  -2   6       20.49       15.95      2.86 o 
   7  -2   6      423.37      453.53     13.50 o 
   8  -2   6       97.53       99.26      9.97 o 
   9  -2   6        3.10       12.96      5.89 o 
 -10  -1   6       92.00       89.04      6.85 o 
  -9  -1   6       46.48       47.22      5.59 o 
  -8  -1   6      214.27      216.78      7.45 o 
  -7  -1   6      129.21      110.50      5.42 o 
  -6  -1   6        1.60        0.91      1.69 o 
  -5  -1   6       13.05       10.04      1.68 o 
  -4  -1   6       21.07       22.00      2.72 o 
  -3  -1   6      763.54      805.67     11.37 o 
  -2  -1   6      197.77      199.30      4.42 o 
  -1  -1   6       85.56      137.44      4.85 o 
   0  -1   6     1156.81     1259.39     26.62 o 
   1  -1   6      414.30      440.90      7.05 o 
   2  -1   6      954.79      960.23     12.57 o 
   3  -1   6      156.17      173.00      4.65 o 
   4  -1   6        4.46        6.28      2.34 o 
   5  -1   6       22.82       15.98      5.30 o 
   6  -1   6        3.62        0.02      2.11 o 
   7  -1   6        9.85       12.78      3.65 o 
   8  -1   6      222.82      210.94     10.37 o 
   9  -1   6        4.55        7.69      5.09 o 
 -10   0   6       19.48       20.47      3.98 o 
  -9   0   6        2.79        2.54      2.56 o 
  -8   0   6        2.25        0.55      2.00 o 
  -7   0   6      450.86      462.61     10.26 o 
  -6   0   6      609.78      620.23     11.56 o 
  -5   0   6       43.57       42.22      3.19 o 
  -4   0   6       15.48       32.32      2.45 o 
  -3   0   6       68.61       85.89      5.08 o 
  -2   0   6       18.45       19.33      2.47 o 
  -1   0   6      324.37      277.59      7.14 o 
   0   0   6        0.73        0.00      1.26 o 
   1   0   6      185.25      137.88      4.60 o 
   2   0   6      240.18      191.38      6.21 o 
   3   0   6      290.50      259.13      6.89 o 
   4   0   6      281.11      299.94     13.15 o 
   5   0   6       74.66       79.80      5.58 o 
   6   0   6      118.06       95.71     20.14 o 
   7   0   6        0.19        0.00      2.37 o 
   8   0   6      167.23      176.73     12.61 o 
 -10   1   6        6.17        0.00      3.17 o 
  -9   1   6        3.03        5.73      2.89 o 
  -8   1   6       89.86       93.64      6.37 o 
  -7   1   6       26.68       29.95      3.81 o 
  -6   1   6      147.28      129.13      7.70 o 
  -5   1   6      109.79      131.30      7.35 o 
  -4   1   6       92.51      106.98      5.13 o 
  -3   1   6      403.49      401.37      9.34 o 
  -2   1   6      589.19      606.38     20.65 o 
  -1   1   6      303.02      274.46      7.31 o 
   0   1   6      351.26      387.84      8.46 o 
   1   1   6       13.45        8.61      1.85 o 
   2   1   6      370.96      393.07     11.02 o 
   3   1   6      115.52       96.80      6.60 o 
   4   1   6      143.65      150.52      9.21 o 
   5   1   6      140.02      133.80      9.37 o 
   6   1   6       47.20       53.81     18.57 o 
   7   1   6       28.51       40.40      5.49 o 
   8   1   6       17.97       30.95      6.75 o 
 -10   2   6       18.46       29.74      8.58 o 
  -9   2   6       12.97       10.23      4.05 o 
  -8   2   6        9.03        6.59      3.34 o 
  -7   2   6      312.94      322.40     12.10 o 
  -6   2   6      139.82      149.24      8.51 o 
  -5   2   6       40.24       45.28      4.98 o 
  -4   2   6      119.23      107.29      5.82 o 
  -3   2   6       58.21       69.21      5.19 o 
  -2   2   6       34.76       35.19      3.51 o 
  -1   2   6      131.45      162.06      5.49 o 
   0   2   6       35.71       49.85      3.73 o 
   1   2   6       76.30       79.96      7.13 o 
   2   2   6        5.27        2.60      2.48 o 
   3   2   6       11.25        7.23      6.25 o 
   4   2   6        4.58        8.44      3.47 o 
   5   2   6        0.35        1.70      3.24 o 
   6   2   6        4.91        6.90      4.22 o 
   7   2   6       77.09       72.96      7.15 o 
  -9   3   6       58.47       39.40      6.16 o 
  -8   3   6       33.91       27.64      5.00 o 
  -7   3   6      171.83      164.45     12.32 o 
  -6   3   6      152.21      127.16     11.12 o 
  -5   3   6        6.25       13.96      3.49 o 
  -4   3   6       59.11       61.91      4.69 o 
  -3   3   6      106.60      125.76      6.30 o 
  -2   3   6       52.18       49.18      4.10 o 
  -1   3   6        0.66        1.65      2.24 o 
   0   3   6        1.65        0.00      2.11 o 
   1   3   6       27.65       21.23      4.16 o 
   2   3   6      234.57      226.24      9.00 o 
   3   3   6       45.01       50.84      5.32 o 
   4   3   6       77.40       61.12      6.93 o 
   5   3   6      239.44      219.22     16.58 o 
   6   3   6      121.10       95.96      9.76 o 
   7   3   6        3.03        4.28      3.75 o 
  -9   4   6        1.06        0.00      3.46 o 
  -8   4   6       83.30       88.88      8.24 o 
  -7   4   6        6.35        3.23      3.66 o 
  -6   4   6       58.91       76.07      7.07 o 
  -5   4   6        1.93        5.63      4.44 o 
  -4   4   6        6.82        9.56      2.81 o 
  -3   4   6      121.22      104.80      5.89 o 
  -2   4   6      234.00      271.17     16.86 o 
  -1   4   6       18.79       21.46      3.80 o 
   0   4   6        7.57        4.69      2.60 o 
   1   4   6        1.06        4.02      2.67 o 
   2   4   6       45.01       40.12      4.85 o 
   3   4   6       97.54       83.04      7.00 o 
   4   4   6       42.00       29.37     15.77 o 
   5   4   6       41.92       40.87      6.75 o 
   6   4   6       33.71       39.95     10.02 o 
  -8   5   6       18.63       19.50      4.98 o 
  -7   5   6       40.96       47.16      6.33 o 
  -6   5   6       16.86       13.70      4.22 o 
  -5   5   6       13.25       16.97      4.08 o 
  -4   5   6       24.26       19.74      4.57 o 
  -3   5   6       11.71        8.34      3.37 o 
  -2   5   6      242.14      279.40      9.60 o 
  -1   5   6      213.74      208.77      9.40 o 
   0   5   6       15.86       27.13      6.14 o 
   1   5   6       69.62       72.24      6.66 o 
   2   5   6        0.21        0.00      3.34 o 
   3   5   6        2.24       14.62      4.04 o 
   4   5   6        0.14        4.52      3.90 o 
   5   5   6        3.62        5.87      4.47 o 
  -7   6   6      231.12      208.41     14.49 o 
  -6   6   6      178.11      220.74     11.76 o 
  -5   6   6       75.67       54.56      6.28 o 
  -4   6   6        0.10        2.14      3.41 o 
  -3   6   6      136.00      172.03      8.57 o 
  -2   6   6      141.48      134.84      9.03 o 
  -1   6   6       12.00       17.00      4.24 o 
   0   6   6      121.73      128.45      8.72 o 
   1   6   6       28.28       23.42      4.40 o 
   2   6   6      134.02      121.02     13.98 o 
   3   6   6      128.97      107.80      8.77 o 
  -5   7   6      102.55      118.65      9.82 o 
  -4   7   6       18.39       15.81      4.59 o 
  -3   7   6        7.46        9.82      3.38 o 
  -2   7   6        2.52        1.69      3.33 o 
  -1   7   6       42.33       41.09      5.69 o 
   0   7   6        2.00        2.24      3.30 o 
   1   7   6       45.24       57.92      6.89 o 
   2   7   6        1.47        1.21      3.56 o 
  -2 -13   7      176.98      167.81     16.67 o 
  -1 -13   7       39.87       41.98     11.11 o 
   0 -13   7       81.06       79.86      7.12 o 
   1 -13   7       53.00       46.52      5.64 o 
   2 -13   7       21.68       21.06      4.24 o 
   3 -13   7      127.16      127.47      8.56 o 
   4 -13   7       29.60       29.03      4.79 o 
  -4 -12   7       38.22       18.89      6.74 o 
  -3 -12   7      112.61       94.13      9.48 o 
  -2 -12   7      246.30      262.63     13.61 o 
  -1 -12   7       54.07       56.41      5.73 o 
   0 -12   7       74.89       97.74      7.28 o 
   1 -12   7       63.48       65.04     12.62 o 
   2 -12   7        7.03        5.11      2.74 o 
   3 -12   7       57.78       35.64      5.34 o 
   4 -12   7        5.65        5.75      2.88 o 
   5 -12   7       84.43       77.83      8.91 o 
   6 -12   7      205.63      201.71     10.94 o 
  -5 -11   7       59.78       71.54      8.45 o 
  -4 -11   7        0.46        6.83      3.88 o 
  -3 -11   7       48.79       63.32      7.49 o 
  -2 -11   7       62.01       60.77      5.74 o 
  -1 -11   7        0.40        0.05      2.29 o 
   0 -11   7      403.82      406.86     12.34 o 
   1 -11   7       15.79       14.63      4.10 o 
   2 -11   7      118.82      118.86      7.31 o 
   3 -11   7      460.83      420.38     17.72 o 
   4 -11   7      131.75      133.06      9.13 o 
   5 -11   7       14.60       11.55      3.47 o 
   6 -11   7      483.26      487.70     25.14 o 
   7 -11   7      203.14      206.61     15.88 o 
  -6 -10   7        0.32        0.00      3.55 o 
  -5 -10   7       51.82       46.38      9.06 o 
  -4 -10   7      162.07      140.12      7.85 o 
  -3 -10   7      334.03      292.03     10.19 o 
  -2 -10   7      232.67      221.92      8.65 o 
  -1 -10   7       23.12       29.18      3.84 o 
   0 -10   7        4.52       11.53      2.78 o 
   1 -10   7     1762.00     1876.42     31.23 o 
   2 -10   7      141.58      171.36      7.82 o 
   3 -10   7       10.05        7.55      2.47 o 
   4 -10   7        2.47        6.98      2.63 o 
   5 -10   7        0.23        0.00      2.17 o 
   6 -10   7        5.42        0.00      2.58 o 
   7 -10   7        8.59       16.99      4.30 o 
   8 -10   7        1.44        0.34      2.79 o 
  -7  -9   7       84.62       79.11      9.54 o 
  -6  -9   7       18.31       13.39      3.76 o 
  -5  -9   7      302.10      273.54      8.61 o 
  -4  -9   7      408.48      370.24     22.62 o 
  -3  -9   7      161.37      171.92      7.60 o 
  -2  -9   7      239.87      240.32      8.63 o 
  -1  -9   7      184.46      188.11     12.79 o 
   0  -9   7     2616.01     2543.07     38.39 o 
   1  -9   7     1141.08     1213.20     22.30 o 
   2  -9   7        1.01        0.96      2.22 o 
   3  -9   7       67.07       56.76      4.89 o 
   4  -9   7       53.88       40.93      4.34 o 
   5  -9   7       28.89       30.08      5.59 o 
   6  -9   7       36.76       35.23      4.39 o 
   7  -9   7       67.22       56.80      6.17 o 
   8  -9   7       50.76       51.68      6.17 o 
  -8  -8   7      124.56      108.55     10.81 o 
  -7  -8   7      140.85      183.51     12.55 o 
  -6  -8   7        5.06        9.01      2.84 o 
  -5  -8   7      119.29       97.91      5.56 o 
  -4  -8   7       39.34       38.80      3.99 o 
  -3  -8   7       15.11       12.95      2.91 o 
  -2  -8   7      443.29      417.09     11.10 o 
  -1  -8   7      234.09      225.26      7.90 o 
   0  -8   7      164.36      159.66      6.62 o 
   1  -8   7        9.31        6.32      3.68 o 
   2  -8   7        3.52        5.15      2.16 o 
   3  -8   7      224.74      197.61      7.49 o 
   4  -8   7       91.63       80.76      4.76 o 
   5  -8   7       48.05       54.49      5.39 o 
   6  -8   7      336.38      353.94     10.35 o 
   7  -8   7      114.58      132.11      8.35 o 
   8  -8   7       65.31       65.04      5.73 o 
  -8  -7   7        2.85        3.21      4.26 o 
  -7  -7   7        7.36        1.88      3.32 o 
  -6  -7   7      742.04      728.66     14.55 o 
  -5  -7   7      187.15      182.73      6.58 o 
  -4  -7   7       88.12       82.25      4.73 o 
  -3  -7   7      116.15       99.26      4.91 o 
  -2  -7   7     1496.88     1518.31     26.68 o 
  -1  -7   7      500.15      522.65     12.08 o 
   0  -7   7        0.41        0.96      1.80 o 
   1  -7   7      511.17      472.98     11.42 o 
   2  -7   7      273.73      276.38      9.95 o 
   3  -7   7       11.63       14.62      2.31 o 
   4  -7   7      268.72      258.74      6.63 o 
   5  -7   7       49.53       52.60      3.70 o 
   6  -7   7      197.69      207.17      8.73 o 
   7  -7   7      358.31      407.83     12.99 o 
   8  -7   7       16.28       13.71      3.30 o 
   9  -7   7       14.64        8.08      3.53 o 
  -9  -6   7       12.67        6.06      4.72 o 
  -8  -6   7       63.28       79.73      7.23 o 
  -7  -6   7      474.37      444.49     13.35 o 
  -6  -6   7       22.66       12.12      2.51 o 
  -5  -6   7      650.69      619.23     16.33 o 
  -4  -6   7      101.07       89.57      4.96 o 
  -3  -6   7      123.36      146.64      9.42 o 
  -2  -6   7      149.52      136.83      4.58 o 
  -1  -6   7       65.13       55.82      5.47 o 
   0  -6   7       11.48       12.52      2.31 o 
   1  -6   7      117.59      101.44      6.53 o 
   2  -6   7      331.33      307.14     11.62 o 
   3  -6   7      545.25      525.05     10.58 o 
   4  -6   7      143.02      131.79      5.68 o 
   5  -6   7       15.88       25.20      3.03 o 
   6  -6   7      523.93      500.26     11.24 o 
   7  -6   7      193.25      200.26     14.16 o 
   8  -6   7      130.24      156.50      9.04 o 
   9  -6   7        5.68        5.48      4.84 o 
  -9  -5   7        0.55        0.00      2.95 o 
  -8  -5   7        5.98        0.64      2.60 o 
  -7  -5   7       11.04       14.19      3.30 o 
  -6  -5   7       45.97       46.14      4.32 o 
  -5  -5   7       29.56       31.40      3.27 o 
  -4  -5   7      446.39      445.41      8.83 o 
  -3  -5   7      367.93      357.35      6.80 o 
  -2  -5   7      521.33      534.34      9.24 o 
  -1  -5   7     1648.31     1700.18     22.21 o 
   0  -5   7       94.56       79.35      3.59 o 
   1  -5   7      705.80      713.44     13.78 o 
   2  -5   7      237.53      204.53      6.79 o 
   3  -5   7      422.28      447.66     10.34 o 
   4  -5   7       32.06       30.07      3.08 o 
   5  -5   7        2.37        3.39      1.81 o 
   6  -5   7      599.79      650.51     13.09 o 
   7  -5   7      456.96      507.50     14.25 o 
   8  -5   7       84.50       82.14      9.22 o 
   9  -5   7        7.86        5.56      5.04 o 
  -9  -4   7       16.08       18.53      4.06 o 
  -8  -4   7       16.33       17.91      3.41 o 
  -7  -4   7      458.38      413.28     11.13 o 
  -6  -4   7      299.96      328.63      9.28 o 
  -5  -4   7       31.10       32.22      3.72 o 
  -4  -4   7      575.99      608.78     13.06 o 
  -3  -4   7      545.33      495.76      8.16 o 
  -2  -4   7       69.51       82.58      3.58 o 
  -1  -4   7      726.49      758.74     12.13 o 
   0  -4   7      101.06      118.59      4.12 o 
   1  -4   7      302.62      310.82      5.84 o 
   2  -4   7      172.35      133.88      3.93 o 
   3  -4   7       21.69       22.61      2.78 o 
   4  -4   7        0.55        2.82      2.63 o 
   5  -4   7        1.82        0.00      1.73 o 
   6  -4   7      267.21      276.29     12.73 o 
   7  -4   7      144.31      159.77     11.05 o 
   8  -4   7       64.77       80.63      9.28 o 
   9  -4   7       57.26       45.21      8.01 o 
  -9  -3   7      137.34      141.15      7.78 o 
  -8  -3   7       39.37       28.09      3.84 o 
  -7  -3   7      188.39      187.79      9.52 o 
  -6  -3   7       11.39        6.24      2.12 o 
  -5  -3   7       29.10       18.12      2.12 o 
  -4  -3   7       87.68       84.15      3.56 o 
  -3  -3   7       11.67        7.80      1.44 o 
  -2  -3   7      423.21      450.68     10.95 o 
  -1  -3   7       62.57       99.06      6.57 o 
   0  -3   7      173.69      210.56      5.33 o 
   1  -3   7      202.66      309.72      5.28 o 
   2  -3   7     1144.79     1313.18     15.94 o 
   3  -3   7      817.60      856.45     11.99 o 
   4  -3   7      290.47      290.08      7.20 o 
   5  -3   7      687.10      666.10     14.84 o 
   6  -3   7      625.86      630.78     27.16 o 
   7  -3   7       20.59       20.54      5.42 o 
   8  -3   7       47.08       69.31      8.73 o 
   9  -3   7       22.11       54.96     11.19 o 
 -10  -2   7        5.47        5.10      4.21 o 
  -9  -2   7       17.21       20.17      3.43 o 
  -8  -2   7      149.20      158.81     10.43 o 
  -7  -2   7        0.28        2.97      1.93 o 
  -6  -2   7      332.88      335.93      8.35 o 
  -5  -2   7       42.47       23.62      2.48 o 
  -4  -2   7      244.30      243.52      5.55 o 
  -3  -2   7      175.19      191.41      4.98 o 
  -2  -2   7       55.90       56.30      2.76 o 
  -1  -2   7      710.58      748.96     11.44 o 
   0  -2   7       88.42      109.79      3.82 o 
   1  -2   7        4.06        0.88      1.78 o 
   2  -2   7      195.44      195.71      5.46 o 
   3  -2   7       17.30       23.88      2.29 o 
   4  -2   7     3665.70     3726.48     63.00 o 
   5  -2   7      597.12      586.81     17.18 o 
   6  -2   7       78.64       97.70      9.33 o 
   7  -2   7      230.04      244.10     30.33 o 
   8  -2   7       13.71       19.14      8.61 o 
 -10  -1   7       43.19       38.04      5.93 o 
  -9  -1   7        0.64        1.85      2.68 o 
  -8  -1   7       70.76       57.04      5.27 o 
  -7  -1   7       55.64       55.11      5.02 o 
  -6  -1   7      239.75      235.17      9.84 o 
  -5  -1   7        8.40        9.95      2.45 o 
  -4  -1   7        6.89        8.36      2.10 o 
  -3  -1   7       37.87       41.30      3.47 o 
  -2  -1   7      205.39      257.47      7.15 o 
  -1  -1   7        1.47        6.26      2.09 o 
   0  -1   7        1.82        3.75      1.65 o 
   1  -1   7      373.21      368.67      8.10 o 
   2  -1   7       69.49       58.97      3.62 o 
   3  -1   7       17.95        8.72      2.58 o 
   4  -1   7        4.25        4.54      3.07 o 
   5  -1   7      183.55      188.25     21.96 o 
   6  -1   7      163.25      148.24     11.94 o 
   7  -1   7      106.71       73.00      6.76 o 
   8  -1   7      117.86      113.53     16.58 o 
  -9   0   7       13.63        6.57      4.26 o 
  -8   0   7        2.98        0.00      2.42 o 
  -7   0   7       12.40       13.36      3.11 o 
  -6   0   7        0.83        2.47      2.39 o 
  -5   0   7        1.39        0.00      2.23 o 
  -4   0   7       86.73       82.39      4.75 o 
  -3   0   7       86.07       85.94      4.82 o 
  -2   0   7      172.52      184.24      7.80 o 
  -1   0   7       10.64        4.90      2.18 o 
   0   0   7       41.14       34.58      3.01 o 
   1   0   7      108.98      104.47      4.58 o 
   2   0   7       43.71       51.84      6.06 o 
   3   0   7      378.59      341.64     12.44 o 
   4   0   7      337.72      356.62     26.97 o 
   5   0   7       15.22       17.84      4.27 o 
   6   0   7       20.47       12.16      5.48 o 
   7   0   7       41.58       43.66      6.45 o 
   8   0   7        1.13        0.00      4.37 o 
  -9   1   7       68.27       96.79      8.63 o 
  -8   1   7      191.88      226.05      9.28 o 
  -7   1   7      194.56      176.88     10.08 o 
  -6   1   7      205.41      202.08     11.48 o 
  -5   1   7       12.10       13.92      5.00 o 
  -4   1   7      188.93      211.80      7.28 o 
  -3   1   7      390.16      391.75      9.74 o 
  -2   1   7       26.53       19.98      4.00 o 
  -1   1   7       22.96       34.15      4.59 o 
   0   1   7       15.74       14.42      2.55 o 
   1   1   7        0.76        0.00      1.99 o 
   2   1   7       97.76       90.90      7.60 o 
   3   1   7       56.19       64.96      5.68 o 
   4   1   7       53.56       69.64      8.94 o 
   5   1   7       45.51       54.10      9.98 o 
   6   1   7       51.53       49.60     14.22 o 
   7   1   7      138.95      151.06      9.61 o 
  -9   2   7        0.18        1.99      3.70 o 
  -8   2   7        0.17        4.25      3.55 o 
  -7   2   7      122.73      124.54     17.71 o 
  -6   2   7       25.23       16.32      4.51 o 
  -5   2   7      182.17      186.44      9.22 o 
  -4   2   7      142.27      139.86      6.37 o 
  -3   2   7       93.74       92.84      5.45 o 
  -2   2   7        4.36        1.86      2.01 o 
  -1   2   7        0.17        0.00      1.63 o 
   0   2   7       55.99       63.74      6.77 o 
   1   2   7        0.29        4.38      2.52 o 
   2   2   7       63.45       76.57      6.37 o 
   3   2   7       99.06      108.24      7.55 o 
   4   2   7       11.00        7.63      3.31 o 
   5   2   7       85.67       77.64      8.37 o 
   6   2   7        5.49        3.22      4.20 o 
  -8   3   7       11.62       13.37      7.92 o 
  -7   3   7        2.56        0.00      2.94 o 
  -6   3   7      270.72      295.31     19.28 o 
  -5   3   7        0.18        3.45      3.00 o 
  -4   3   7        9.76       20.82      3.36 o 
  -3   3   7      130.58      119.59      6.35 o 
  -2   3   7       21.29       23.10      3.58 o 
  -1   3   7      171.49      166.87     14.89 o 
   0   3   7       50.81       49.91      5.50 o 
   1   3   7        0.54        0.00      2.44 o 
   2   3   7      392.49      372.93     12.60 o 
   3   3   7        9.61       11.94      3.70 o 
   4   3   7       46.93       52.27      6.14 o 
   5   3   7       14.44        6.86      4.05 o 
   6   3   7       31.18       39.16      7.27 o 
  -8   4   7       17.41       30.04      7.37 o 
  -7   4   7       13.19       13.30      4.13 o 
  -6   4   7       10.56       10.81      3.93 o 
  -5   4   7       37.72       53.00      6.15 o 
  -4   4   7       19.76       12.31      2.96 o 
  -3   4   7       10.43        8.84      2.83 o 
  -2   4   7       62.56       71.78      5.86 o 
  -1   4   7        8.56       10.20      3.91 o 
   0   4   7        7.46        7.33      4.20 o 
   1   4   7       51.42       56.54      9.06 o 
   2   4   7       24.84       38.62      6.51 o 
   3   4   7      229.72      260.31     14.26 o 
   4   4   7      108.00       86.46     12.92 o 
   5   4   7       63.77       57.94     10.96 o 
  -7   5   7        1.87        1.81      3.83 o 
  -6   5   7        1.64        1.15      3.29 o 
  -5   5   7        1.03        7.63      3.59 o 
  -4   5   7        1.63        2.23      5.97 o 
  -3   5   7       27.91       34.91      5.38 o 
  -2   5   7      106.07      118.81     11.92 o 
  -1   5   7      124.32      161.52     19.33 o 
   0   5   7       23.11       19.80      5.15 o 
   1   5   7      137.01      141.02      9.29 o 
   2   5   7       72.32       73.52      7.18 o 
   3   5   7        0.14        1.28      4.47 o 
  -6   6   7       73.02       64.13     24.09 o 
  -5   6   7        4.38        0.00      4.65 o 
  -4   6   7       15.13       10.93      4.41 o 
  -3   6   7      142.02      110.07      7.82 o 
  -2   6   7      156.30      138.17     14.37 o 
  -1   6   7       94.07       92.35      7.96 o 
   0   6   7        5.21        0.00      3.23 o 
   1   6   7        0.60        0.00      3.17 o 
   2   6   7       82.25       71.37     10.17 o 
  -1 -13   8       18.96       12.40      3.74 o 
   0 -13   8       57.63       82.06      8.76 o 
   1 -13   8       25.69       42.91      5.51 o 
   2 -13   8       48.65       44.93      5.51 o 
   3 -13   8       88.40      113.25     10.44 o 
   4 -13   8        0.48        0.41      2.96 o 
  -3 -12   8       13.71       13.75      4.84 o 
  -2 -12   8        1.94        3.62      2.92 o 
  -1 -12   8        3.35        0.36      3.46 o 
   0 -12   8       13.88        8.95      3.36 o 
   1 -12   8      209.60      234.92      9.90 o 
   2 -12   8      140.15      135.13      8.25 o 
   3 -12   8       13.20        9.84      3.71 o 
   4 -12   8       63.30       63.51      6.30 o 
   5 -12   8       94.47       80.60     38.01 o 
  -5 -11   8        9.76        9.65      4.39 o 
  -4 -11   8        8.30        4.88      6.42 o 
  -3 -11   8      285.34      283.17     13.01 o 
  -2 -11   8       55.13       43.82      5.17 o 
  -1 -11   8       42.19       39.51      9.23 o 
   0 -11   8      259.28      226.69      9.13 o 
   1 -11   8      142.25      155.21      8.46 o 
   2 -11   8      112.43      106.73      7.72 o 
   3 -11   8       43.37       49.00      5.21 o 
   4 -11   8       40.69       52.51     11.00 o 
   5 -11   8       50.63       51.70      5.65 o 
   6 -11   8       24.52       35.95      8.32 o 
  -6 -10   8       58.73       71.36     12.19 o 
  -5 -10   8       61.01       55.96      5.86 o 
  -4 -10   8       20.02       17.39      3.64 o 
  -3 -10   8      158.76      164.16      8.27 o 
  -2 -10   8      116.54      132.17      8.35 o 
  -1 -10   8       27.38       25.16      3.73 o 
   0 -10   8      261.60      269.03     10.59 o 
   1 -10   8     2022.44     2073.21     34.91 o 
   2 -10   8       40.40       32.18      4.15 o 
   3 -10   8        0.93        0.00      1.89 o 
   4 -10   8      149.82      134.34      9.15 o 
   5 -10   8       46.52       36.52      4.58 o 
   6 -10   8       45.01       39.56      6.00 o 
   7 -10   8        0.32        5.20      4.07 o 
  -7  -9   8       26.40       24.09      6.05 o 
  -6  -9   8      173.16      203.06      8.08 o 
  -5  -9   8       48.65       57.57      7.18 o 
  -4  -9   8      176.06      203.60      8.55 o 
  -3  -9   8      132.96      127.99      7.38 o 
  -2  -9   8       14.53       18.81      3.31 o 
  -1  -9   8        4.39        2.73      2.15 o 
   0  -9   8      313.32      286.23      9.53 o 
   1  -9   8       14.01       14.87      5.61 o 
   2  -9   8      167.94      164.16      8.95 o 
   3  -9   8       75.70       64.99      5.37 o 
   4  -9   8      101.08       81.63      6.05 o 
   5  -9   8       80.46       73.21      5.24 o 
   6  -9   8        0.96        2.59      2.37 o 
   7  -9   8        0.42        0.89      2.68 o 
   8  -9   8       13.46       22.58      4.73 o 
  -7  -8   8       42.26       43.61      5.58 o 
  -6  -8   8       12.82       12.31      2.98 o 
  -5  -8   8       28.95       16.84      2.97 o 
  -4  -8   8      177.05      167.09      7.59 o 
  -3  -8   8      427.03      407.39     11.65 o 
  -2  -8   8      534.61      529.62     13.14 o 
  -1  -8   8      838.44      879.68     17.75 o 
   0  -8   8      124.21      124.59      6.40 o 
   1  -8   8       80.92       76.46      5.26 o 
   2  -8   8       59.16       50.57      4.46 o 
   3  -8   8       55.17       53.35      4.72 o 
   4  -8   8        9.37        6.52      2.59 o 
   5  -8   8        8.24       11.55      2.29 o 
   6  -8   8       75.41       73.17      6.26 o 
   7  -8   8        7.53       11.41      3.71 o 
   8  -8   8       29.86       34.61      5.41 o 
  -8  -7   8      101.08      104.57      8.03 o 
  -7  -7   8      110.84       92.88      7.25 o 
  -6  -7   8       72.69       58.29      8.07 o 
  -5  -7   8      113.08      103.87      5.58 o 
  -4  -7   8        9.41       11.29      2.46 o 
  -3  -7   8        3.71        8.92      2.94 o 
  -2  -7   8     1960.73     1978.45     30.97 o 
  -1  -7   8     2324.78     2331.92     35.01 o 
   0  -7   8       94.12       88.46      5.32 o 
   1  -7   8      257.64      243.69      8.05 o 
   2  -7   8      253.71      234.70      6.81 o 
   3  -7   8      312.61      307.01     11.76 o 
   4  -7   8      120.45      114.68      5.39 o 
   5  -7   8      130.51      134.23      5.56 o 
   6  -7   8      442.37      447.60     11.47 o 
   7  -7   8       36.58       35.90      5.07 o 
   8  -7   8        5.30        5.31      5.77 o 
  -8  -6   8       96.47       94.07      7.56 o 
  -7  -6   8      253.86      258.34     14.86 o 
  -6  -6   8        0.22        2.56      2.01 o 
  -5  -6   8       49.67       54.14      4.27 o 
  -4  -6   8        0.32        1.23      2.23 o 
  -3  -6   8      589.96      574.12     19.68 o 
  -2  -6   8      317.37      291.77      6.90 o 
  -1  -6   8      956.83     1013.37     18.50 o 
   0  -6   8      987.14      973.56     17.96 o 
   1  -6   8      923.06      968.36     17.90 o 
   2  -6   8      680.04      676.87     16.78 o 
   3  -6   8      286.01      302.26      7.07 o 
   4  -6   8       47.79       58.00      7.22 o 
   5  -6   8        0.24        0.00      1.72 o 
   6  -6   8        2.13        4.62      2.28 o 
   7  -6   8       27.13       33.41      4.67 o 
   8  -6   8        4.59        2.42      7.10 o 
  -9  -5   8       50.38       61.24      6.54 o 
  -8  -5   8       14.49       10.97      3.60 o 
  -7  -5   8        2.22        0.40      2.78 o 
  -6  -5   8       34.67       42.80      6.68 o 
  -5  -5   8      104.91       98.57      4.80 o 
  -4  -5   8       99.28      119.76      4.86 o 
  -3  -5   8        3.35        5.06      1.57 o 
  -2  -5   8     1266.84     1323.80     19.11 o 
  -1  -5   8      133.92      113.78      4.57 o 
   0  -5   8       52.94       47.27      3.82 o 
   1  -5   8     1601.20     1621.10     25.50 o 
   2  -5   8        3.50        2.37      1.93 o 
   3  -5   8      238.25      241.97     10.22 o 
   4  -5   8       33.68       30.40      4.94 o 
   5  -5   8        3.45        2.56      1.98 o 
   6  -5   8      158.21      155.63      7.57 o 
   7  -5   8      317.93      318.04     14.75 o 
   8  -5   8       20.15       16.88      5.88 o 
  -9  -4   8        0.49        0.08      2.75 o 
  -8  -4   8       19.59       11.55      3.25 o 
  -7  -4   8        2.20        0.00      2.02 o 
  -6  -4   8        2.18        0.63      2.06 o 
  -5  -4   8       13.19       11.29      2.05 o 
  -4  -4   8       33.38       29.75      2.53 o 
  -3  -4   8      333.93      300.34      6.39 o 
  -2  -4   8      482.22      499.10     11.39 o 
  -1  -4   8      158.53      148.92      4.92 o 
   0  -4   8       97.40      127.87      7.60 o 
   1  -4   8       56.30       54.04      5.06 o 
   2  -4   8      599.16      676.59     15.13 o 
   3  -4   8       73.44       66.50      8.96 o 
   4  -4   8        0.40        1.39      2.73 o 
   5  -4   8        0.35        0.51      1.66 o 
   6  -4   8        4.29        3.30      2.94 o 
   7  -4   8       79.77       94.03     11.19 o 
   8  -4   8       30.55       26.94      9.93 o 
  -9  -3   8      112.82      139.16     13.07 o 
  -8  -3   8       21.97       30.57      4.97 o 
  -7  -3   8        5.99        6.14      2.72 o 
  -6  -3   8       51.48       50.08      4.71 o 
  -5  -3   8        2.28        4.54      1.93 o 
  -4  -3   8      162.64      172.79      6.23 o 
  -3  -3   8       35.61       45.44      4.45 o 
  -2  -3   8      186.85      188.97      6.94 o 
  -1  -3   8        1.84        3.11      1.93 o 
   0  -3   8      195.42      198.57      7.18 o 
   1  -3   8       47.34       53.52      3.51 o 
   2  -3   8      186.57      163.08      5.62 o 
   3  -3   8      119.38      121.99      5.86 o 
   4  -3   8      438.02      432.44     13.54 o 
   5  -3   8     1010.70     1128.51     38.11 o 
   6  -3   8      382.18      424.51     32.51 o 
   7  -3   8      143.72      129.82     16.46 o 
   8  -3   8       91.68       84.76     14.71 o 
  -9  -2   8        7.24       15.83      4.24 o 
  -8  -2   8       45.82       36.38      4.64 o 
  -7  -2   8      138.76      153.32      7.78 o 
  -6  -2   8       30.42       32.33      5.16 o 
  -5  -2   8       18.68       11.94      2.27 o 
  -4  -2   8      111.00      104.10      6.15 o 
  -3  -2   8       15.01       10.96      2.38 o 
  -2  -2   8       39.14       39.79      3.58 o 
  -1  -2   8       25.76       26.46      3.39 o 
   0  -2   8       68.34       61.81      3.83 o 
   1  -2   8      199.01      189.32      5.90 o 
   2  -2   8       12.62        8.48      4.05 o 
   3  -2   8      545.68      593.17     22.77 o 
   4  -2   8     1207.16     1224.56     40.59 o 
   5  -2   8       57.88       74.01     10.79 o 
   6  -2   8      155.06      136.60     13.86 o 
   7  -2   8      166.46      171.09     11.98 o 
   8  -2   8       72.21       97.72     15.82 o 
  -9  -1   8        6.62        5.07      3.71 o 
  -8  -1   8       34.05       35.69      4.72 o 
  -7  -1   8       24.27       31.63      4.44 o 
  -6  -1   8        6.60        2.70      2.58 o 
  -5  -1   8       38.40       52.89      5.57 o 
  -4  -1   8        3.99        6.03      4.44 o 
  -3  -1   8      299.27      330.98      8.87 o 
  -2  -1   8      620.02      618.18     14.45 o 
  -1  -1   8     1329.53     1452.45     24.48 o 
   0  -1   8        0.72        0.00      1.52 o 
   1  -1   8      106.68      102.12      5.32 o 
   2  -1   8      494.73      495.29     17.41 o 
   3  -1   8        2.57        4.86      2.49 o 
   4  -1   8      130.00      115.80      7.04 o 
   5  -1   8      109.83      106.42      8.64 o 
   6  -1   8       17.66       17.88      4.95 o 
   7  -1   8       21.73       19.63      5.54 o 
  -9   0   8       31.23       30.41      8.95 o 
  -8   0   8       11.28        7.52      3.52 o 
  -7   0   8       82.88       99.68     10.86 o 
  -6   0   8       11.81       14.75      4.88 o 
  -5   0   8        6.88        5.33      2.83 o 
  -4   0   8      632.99      664.67     13.71 o 
  -3   0   8        0.23        0.00      2.89 o 
  -2   0   8       96.44       88.82      5.35 o 
  -1   0   8      305.26      304.33      9.45 o 
   0   0   8       19.23       20.76      2.81 o 
   1   0   8       54.19       52.80      6.52 o 
   2   0   8      443.29      443.53     12.69 o 
   3   0   8      282.37      290.27     10.31 o 
   4   0   8       20.32       14.56      3.56 o 
   5   0   8        7.67        0.00      3.05 o 
   6   0   8       35.44       39.69      6.57 o 
   7   0   8      121.59      123.26      9.10 o 
  -9   1   8       15.92       17.33      4.87 o 
  -8   1   8      239.28      217.99     11.86 o 
  -7   1   8      190.22      181.65     10.51 o 
  -6   1   8       55.92       58.93      6.33 o 
  -5   1   8        3.26        2.70      2.67 o 
  -4   1   8        2.11        1.18      2.03 o 
  -3   1   8      172.75      197.95      7.46 o 
  -2   1   8       89.05       87.17      5.31 o 
  -1   1   8        5.24       17.84      2.69 o 
   0   1   8       84.90       78.03      6.22 o 
   1   1   8      166.86      191.13      8.79 o 
   2   1   8      340.50      363.04     15.12 o 
   3   1   8        0.50        0.00      2.54 o 
   4   1   8        5.48        1.34      2.70 o 
   5   1   8        7.66        5.33      5.20 o 
   6   1   8       16.42       13.89      6.44 o 
  -8   2   8       45.54       58.95     10.85 o 
  -7   2   8       35.93       39.86      5.90 o 
  -6   2   8       58.51       70.39      7.01 o 
  -5   2   8       47.87       54.20     12.35 o 
  -4   2   8      317.04      337.39      9.93 o 
  -3   2   8      500.41      489.88     12.07 o 
  -2   2   8      162.56      195.90      6.73 o 
  -1   2   8       59.93       53.34      5.93 o 
   0   2   8      129.88      141.02      8.28 o 
   1   2   8        7.53       10.47      3.17 o 
   2   2   8        6.03       12.45      3.48 o 
   3   2   8        2.45        3.85      3.05 o 
   4   2   8       37.21       44.41      5.84 o 
   5   2   8        2.22        0.00      3.67 o 
  -8   3   8       34.59       38.13      6.92 o 
  -7   3   8       52.97       43.78      6.10 o 
  -6   3   8       39.74       43.33      8.71 o 
  -5   3   8        3.81        4.20      3.34 o 
  -4   3   8       40.38       26.49      3.88 o 
  -3   3   8       30.82       29.86      4.96 o 
  -2   3   8       88.06       90.17      6.49 o 
  -1   3   8       12.62       12.78      3.56 o 
   0   3   8        0.14        2.39      2.90 o 
   1   3   8       16.53       23.07      4.44 o 
   2   3   8        1.35        4.74      3.26 o 
   3   3   8       27.83       34.18      5.50 o 
   4   3   8      132.10      150.26     10.03 o 
  -7   4   8        0.15        0.00      3.67 o 
  -6   4   8       26.53       15.72      4.31 o 
  -5   4   8        0.06        5.05      3.33 o 
  -4   4   8       11.42       10.41      5.54 o 
  -3   4   8      101.67      101.45      7.06 o 
  -2   4   8        5.90        8.11      3.55 o 
  -1   4   8       51.61       82.87      7.46 o 
   0   4   8       73.95       61.15      6.66 o 
   1   4   8       58.67       44.55      7.36 o 
   2   4   8       46.56       47.28      6.27 o 
   3   4   8       55.47       42.11      6.24 o 
  -5   5   8        0.05        0.35      7.67 o 
  -4   5   8       43.22       35.30      6.07 o 
  -3   5   8        8.88        3.47      3.12 o 
  -2   5   8        7.81       11.29      3.89 o 
  -1   5   8       18.49       15.91      4.32 o 
   0   5   8       10.36        5.03      3.62 o 
   1   5   8        5.30        6.39      3.74 o 
   2   5   8        7.53       10.84      6.82 o 
  -1 -13   9        8.50        7.32      3.75 o 
   0 -13   9        0.23        0.00      2.85 o 
   1 -13   9       10.59       12.81      3.82 o 
   2 -13   9        1.30        0.32      2.78 o 
   3 -13   9       21.83       13.92      3.99 o 
  -3 -12   9      212.20      211.49     10.45 o 
  -2 -12   9        1.43        0.20      2.75 o 
  -1 -12   9       94.55       87.19      7.23 o 
   0 -12   9       50.54       56.12      5.88 o 
   1 -12   9       55.69       60.18     10.43 o 
   2 -12   9       66.33       61.68      6.63 o 
   3 -12   9        8.48        9.38      3.26 o 
   4 -12   9       65.29       95.43      7.62 o 
   5 -12   9       39.76       49.81      5.84 o 
  -4 -11   9       81.20       75.87      6.69 o 
  -3 -11   9      331.59      346.76     18.53 o 
  -2 -11   9       21.59       25.96      4.44 o 
  -1 -11   9       53.59       53.51      5.51 o 
   0 -11   9        3.42        0.00      2.25 o 
   1 -11   9        1.97        0.27      2.37 o 
   2 -11   9       51.20       61.04      5.78 o 
   3 -11   9       14.06       10.32      3.28 o 
   4 -11   9       21.00       17.62      3.83 o 
   5 -11   9      145.69      134.38     10.81 o 
   6 -11   9       23.64       16.21      4.07 o 
  -6 -10   9       20.87       24.21      5.71 o 
  -5 -10   9       59.90       71.68      6.52 o 
  -4 -10   9      133.54      167.33      8.73 o 
  -3 -10   9      219.72      186.33     10.31 o 
  -2 -10   9      148.43      146.48      8.07 o 
  -1 -10   9       59.80       56.02      5.50 o 
   0 -10   9       45.99       39.61      4.47 o 
   1 -10   9      245.57      234.37     10.43 o 
   2 -10   9      292.83      242.75      9.26 o 
   3 -10   9       95.12       81.20      7.40 o 
   4 -10   9        2.08        1.43      2.43 o 
   5 -10   9      403.85      392.18     14.60 o 
   6 -10   9       60.82       65.56      9.90 o 
   7 -10   9       10.50        6.29      5.05 o 
  -6  -9   9      293.70      287.37     10.82 o 
  -5  -9   9       15.85       13.75      3.38 o 
  -4  -9   9      395.88      385.13     11.96 o 
  -3  -9   9      263.61      262.24      9.54 o 
  -2  -9   9      143.03      158.33      7.92 o 
  -1  -9   9       37.18       35.09      4.24 o 
   0  -9   9      593.76      637.65     15.22 o 
   1  -9   9       14.39       17.86      3.48 o 
   2  -9   9       42.40       44.43      4.59 o 
   3  -9   9       12.32        6.11      2.49 o 
   4  -9   9        0.91        0.00      1.98 o 
   5  -9   9       21.48       10.85      2.77 o 
   6  -9   9       28.27       35.86      6.27 o 
   7  -9   9        0.16        2.78      3.10 o 
  -7  -8   9       55.36       51.39      6.16 o 
  -6  -8   9      112.01      118.27      6.61 o 
  -5  -8   9      267.29      288.98     10.25 o 
  -4  -8   9        2.33        1.40      2.24 o 
  -3  -8   9      343.40      378.70     14.69 o 
  -2  -8   9        6.65        7.14      2.60 o 
  -1  -8   9     3081.31     2963.25     45.70 o 
   0  -8   9       17.97       27.84      3.74 o 
   1  -8   9      373.08      359.09     13.02 o 
   2  -8   9      242.82      216.93     10.44 o 
   3  -8   9      151.95      159.83      7.59 o 
   4  -8   9       17.61       13.94      2.42 o 
   5  -8   9      292.96      276.18     11.26 o 
   6  -8   9      161.25      159.69      7.17 o 
   7  -8   9       65.24       89.64      7.48 o 
  -8  -7   9        0.24        0.55      3.21 o 
  -7  -7   9        1.25        3.65      3.19 o 
  -6  -7   9      120.55      117.94      6.39 o 
  -5  -7   9       80.22       81.59      7.30 o 
  -4  -7   9       70.60       86.89      5.29 o 
  -3  -7   9      287.46      280.44     14.69 o 
  -2  -7   9        2.21        3.09      2.20 o 
  -1  -7   9      291.22      301.42      9.37 o 
   0  -7   9        1.78        1.68      1.83 o 
   1  -7   9      574.00      634.59     14.83 o 
   2  -7   9      747.72      665.39     14.99 o 
   3  -7   9      664.33      566.94     12.81 o 
   4  -7   9      354.55      374.68      9.69 o 
   5  -7   9      122.94      135.05      6.38 o 
   6  -7   9       93.94       93.73      5.87 o 
   7  -7   9       26.92       30.19      5.26 o 
   8  -7   9       24.56       33.42      7.02 o 
  -8  -6   9       75.73      100.76      7.95 o 
  -7  -6   9      359.00      348.31     12.31 o 
  -6  -6   9       39.16       37.49      5.00 o 
  -5  -6   9       25.67       23.65      3.18 o 
  -4  -6   9      215.24      202.00      6.83 o 
  -3  -6   9     1293.14     1321.29     21.43 o 
  -2  -6   9      134.71      178.64     14.23 o 
  -1  -6   9       24.49       17.04      5.34 o 
   0  -6   9      179.79      190.71      7.15 o 
   1  -6   9      107.57      107.96      5.78 o 
   2  -6   9      173.56      189.86      7.57 o 
   3  -6   9      146.26      173.02      6.06 o 
   4  -6   9       31.65       26.82      6.36 o 
   5  -6   9      492.72      520.02     11.79 o 
   6  -6   9      206.68      230.92      8.45 o 
   7  -6   9       20.88       16.28      5.29 o 
   8  -6   9       91.75      107.61     16.67 o 
  -8  -5   9      178.65      140.76     31.17 o 
  -7  -5   9       28.30       24.22      4.77 o 
  -6  -5   9      130.59      130.38      8.53 o 
  -5  -5   9       67.17       71.58      5.18 o 
  -4  -5   9       82.72       62.84      6.33 o 
  -3  -5   9      425.30      449.93     11.86 o 
  -2  -5   9        2.43        0.26      1.79 o 
  -1  -5   9        1.72        1.48      1.87 o 
   0  -5   9      290.48      341.14     12.23 o 
   1  -5   9      298.05      279.30     10.97 o 
   2  -5   9      272.14      280.31     10.95 o 
   3  -5   9      338.15      324.84     12.12 o 
   4  -5   9       39.51       28.91      5.50 o 
   5  -5   9      213.89      200.99      8.32 o 
   6  -5   9      186.94      202.49     13.37 o 
   7  -5   9        0.34        0.00      5.03 o 
   8  -5   9        0.17        0.98      6.31 o 
  -8  -4   9       11.18       17.32      4.55 o 
  -7  -4   9       30.87       41.08      5.65 o 
  -6  -4   9       98.67      102.59     11.71 o 
  -5  -4   9       16.46       18.49      3.58 o 
  -4  -4   9      169.08      159.66      8.64 o 
  -3  -4   9       24.63       36.89      3.59 o 
  -2  -4   9       16.43        8.79      3.80 o 
  -1  -4   9        0.27        0.00      1.88 o 
   0  -4   9        0.77        0.00      1.75 o 
   1  -4   9        3.13        4.82      2.72 o 
   2  -4   9       97.14      101.51     10.72 o 
   3  -4   9        3.67        8.85      3.06 o 
   4  -4   9       83.22       86.96      7.00 o 
   5  -4   9        1.99        7.42      4.31 o 
   6  -4   9       80.08       80.81      8.45 o 
   7  -4   9       19.96       22.94      8.95 o 
  -9  -3   9       73.61       72.31      9.19 o 
  -8  -3   9      211.30      218.37     11.33 o 
  -7  -3   9       81.82       88.92      8.62 o 
  -6  -3   9       25.06       19.83      3.60 o 
  -5  -3   9      501.38      493.95     11.68 o 
  -4  -3   9        8.13       16.26      3.54 o 
  -3  -3   9       22.18       29.56      3.42 o 
  -2  -3   9      163.81      178.52      7.40 o 
  -1  -3   9      374.50      380.91     10.73 o 
   0  -3   9       28.56       26.66      4.44 o 
   1  -3   9       11.48       13.51      2.35 o 
   2  -3   9        0.58        2.34      2.26 o 
   3  -3   9       92.90       90.21      6.93 o 
   4  -3   9        1.90        4.48      4.65 o 
   5  -3   9        8.63        6.27      5.46 o 
   6  -3   9      125.89      135.35     10.83 o 
   7  -3   9       66.94       87.93      9.46 o 
  -9  -2   9       36.17       27.64     15.05 o 
  -8  -2   9       74.32       65.78      7.10 o 
  -7  -2   9       59.00       73.54      6.10 o 
  -6  -2   9        6.10        2.75      2.98 o 
  -5  -2   9       23.49       31.15      4.62 o 
  -4  -2   9        1.64        1.71      2.15 o 
  -3  -2   9       24.93       32.28      4.70 o 
  -2  -2   9        6.38        4.62      2.93 o 
  -1  -2   9       75.80       80.54      6.64 o 
   0  -2   9       23.99       20.14      2.78 o 
   1  -2   9      604.80      658.10     12.61 o 
   2  -2   9      110.44      107.97      6.49 o 
   3  -2   9      197.36      184.98     18.65 o 
   4  -2   9      269.77      274.48     14.39 o 
   5  -2   9        7.25        5.67      5.63 o 
   6  -2   9        2.70        7.03      6.18 o 
   7  -2   9       47.52       69.55     10.08 o 
  -8  -1   9       10.00       11.31      4.05 o 
  -7  -1   9      114.11      128.30     18.78 o 
  -6  -1   9       40.17       54.55      6.05 o 
  -5  -1   9       70.38       65.24      7.46 o 
  -4  -1   9      131.41      112.00      6.11 o 
  -3  -1   9      107.18      105.89      5.86 o 
  -2  -1   9      105.21       99.36      6.23 o 
  -1  -1   9      175.66      184.36      7.69 o 
   0  -1   9        0.21        0.06      1.84 o 
   1  -1   9        9.76        8.07      2.82 o 
   2  -1   9      649.34      698.81     16.58 o 
   3  -1   9     1418.44     1455.23     42.81 o 
   4  -1   9       46.51       47.57      5.49 o 
   5  -1   9        0.16        2.94      6.99 o 
   6  -1   9       29.58       30.18      9.17 o 
  -8   0   9       19.03        5.57      3.97 o 
  -7   0   9        0.77        1.31      2.88 o 
  -6   0   9        3.36        2.76      3.15 o 
  -5   0   9        2.11        0.46      2.97 o 
  -4   0   9       55.73       68.00      5.16 o 
  -3   0   9      103.36      101.47     11.29 o 
  -2   0   9      197.12      217.91      8.71 o 
  -1   0   9       20.73       35.75      3.54 o 
   0   0   9      421.76      405.57     12.44 o 
   1   0   9        8.09        9.76      3.25 o 
   2   0   9       41.44       43.48      5.04 o 
   3   0   9       88.75       96.88      7.29 o 
   4   0   9       47.98       50.27      5.75 o 
   5   0   9        2.69        4.25      3.96 o 
   6   0   9        1.88        0.61      4.28 o 
  -8   1   9       15.45       21.49      5.49 o 
  -7   1   9        3.89        6.23      3.83 o 
  -6   1   9       70.79       91.99      7.96 o 
  -5   1   9        3.94        5.30      5.19 o 
  -4   1   9        1.09        2.84      2.45 o 
  -3   1   9        0.25        3.21      2.41 o 
  -2   1   9       71.38       86.83      7.03 o 
  -1   1   9      166.25      143.51     11.51 o 
   0   1   9        3.76        5.92      2.87 o 
   1   1   9       64.34       63.50      6.70 o 
   2   1   9      392.75      356.28     18.96 o 
   3   1   9        0.91        3.51      3.19 o 
   4   1   9        3.86        4.86      3.27 o 
   5   1   9        4.75        2.53      4.05 o 
  -7   2   9       61.35       51.84      6.77 o 
  -6   2   9        7.69        6.33      3.90 o 
  -5   2   9       58.49       52.08      9.50 o 
  -4   2   9       61.68       40.55      4.58 o 
  -3   2   9        0.73        0.00      2.94 o 
  -2   2   9        3.88        6.90      3.06 o 
  -1   2   9        1.44        0.00      2.73 o 
   0   2   9      229.81      245.50     10.96 o 
   1   2   9      251.73      266.65     11.48 o 
   2   2   9      153.97      191.58     10.29 o 
   3   2   9      135.22      157.41     15.26 o 
   4   2   9       11.11       11.79      4.37 o 
  -6   3   9       16.46       28.40      6.70 o 
  -5   3   9        2.98        1.77      4.31 o 
  -4   3   9        2.52       10.52      5.50 o 
  -3   3   9       26.65       28.02      5.02 o 
  -2   3   9       24.46       31.13      4.97 o 
  -1   3   9       12.26        8.73      4.62 o 
   0   3   9        3.74        1.11      3.14 o 
   1   3   9      155.22      155.76     13.06 o 
   2   3   9       63.33       51.38      6.25 o 
   3   3   9       38.51       32.56      5.63 o 
  -5   4   9       10.15        3.91      5.06 o 
  -4   4   9        6.41        5.38      4.00 o 
  -3   4   9        7.02        8.59      3.38 o 
  -2   4   9        0.06        0.79      3.02 o 
  -1   4   9        6.69        8.37      3.95 o 
   0   4   9       11.68       16.27      4.64 o 
   1   4   9       83.68       90.94     10.72 o 
   1 -13  10       80.46       85.97     14.99 o 
  -2 -12  10       37.89       49.69      5.88 o 
  -1 -12  10       43.44       60.34      6.32 o 
   0 -12  10       29.55       30.86      4.70 o 
   1 -12  10       45.84       36.05      6.99 o 
   2 -12  10       41.16       39.67      5.08 o 
   3 -12  10        1.05        0.76      2.69 o 
   4 -12  10       52.31       35.23      4.96 o 
  -4 -11  10      116.16      142.76     11.33 o 
  -3 -11  10      189.12      204.05     11.31 o 
  -2 -11  10       11.00        8.55      7.85 o 
  -1 -11  10      409.72      434.74     15.46 o 
   0 -11  10      375.61      372.15     12.36 o 
   1 -11  10      145.99      141.35      8.30 o 
   2 -11  10      316.32      325.03     11.47 o 
   3 -11  10      115.30      109.84      7.58 o 
   4 -11  10       44.92       41.81      5.82 o 
   5 -11  10       11.28       13.20      3.30 o 
  -5 -10  10       13.80       11.33      5.27 o 
  -4 -10  10      362.04      330.17     11.67 o 
  -3 -10  10      252.68      275.46     12.99 o 
  -2 -10  10      101.89      116.93     11.66 o 
  -1 -10  10      103.78       88.44      6.77 o 
   0 -10  10      440.65      459.42     15.11 o 
   1 -10  10      125.90      123.22      7.48 o 
   2 -10  10       13.16       13.71      3.28 o 
   3 -10  10       15.70       21.05      3.86 o 
   4 -10  10        5.71        3.79      2.69 o 
   5 -10  10       51.02       48.11      4.65 o 
   6 -10  10       95.64       82.68      7.55 o 
  -6  -9  10       32.42       30.58      4.85 o 
  -5  -9  10        4.09        1.54      2.71 o 
  -4  -9  10      110.99      118.35      7.52 o 
  -3  -9  10       53.04       71.88      6.15 o 
  -2  -9  10      122.58      129.04      7.48 o 
  -1  -9  10      184.04      220.91      9.08 o 
   0  -9  10      372.68      373.49     11.55 o 
   1  -9  10       67.16       66.05      5.61 o 
   2  -9  10       66.29       59.47      5.44 o 
   3  -9  10        1.03        0.00      3.28 o 
   4  -9  10       91.69       86.18      5.66 o 
   5  -9  10       30.00       35.10      6.81 o 
   6  -9  10       15.38        5.64      2.95 o 
  -7  -8  10       21.46       30.35      5.23 o 
  -6  -8  10       10.75        7.02      4.29 o 
  -5  -8  10       52.79       51.19      5.26 o 
  -4  -8  10        3.47        1.65      2.29 o 
  -3  -8  10       97.01       87.86      6.23 o 
  -2  -8  10       10.35        8.52      5.81 o 
  -1  -8  10      161.95      147.07      7.49 o 
   0  -8  10        0.35        0.00      1.78 o 
   1  -8  10      112.10      127.29      6.86 o 
   2  -8  10      129.79      126.07     11.10 o 
   3  -8  10      130.29       92.52      6.62 o 
   4  -8  10       61.01       42.63      4.10 o 
   5  -8  10      213.96      236.64      8.65 o 
   6  -8  10       14.23       16.55      3.23 o 
   7  -8  10      102.12      115.00     10.41 o 
  -7  -7  10       58.04       52.09     11.02 o 
  -6  -7  10       17.29       11.18      6.57 o 
  -5  -7  10       36.40       27.84      4.35 o 
  -4  -7  10       98.88       94.94      8.04 o 
  -3  -7  10        0.77        0.00      2.84 o 
  -2  -7  10      188.09      164.29      9.74 o 
  -1  -7  10       11.04        9.27      3.31 o 
   0  -7  10       11.70       12.51      3.57 o 
   1  -7  10      129.74      105.84      8.09 o 
   2  -7  10       73.74       95.29      7.75 o 
   3  -7  10      127.36      122.56      7.17 o 
   4  -7  10       64.32       61.54      7.39 o 
   5  -7  10      144.30      144.84      8.14 o 
   6  -7  10      189.97      201.64      9.33 o 
   7  -7  10        6.08        7.55      7.97 o 
  -7  -6  10      100.11      101.61     10.01 o 
  -6  -6  10      107.66      120.82     10.35 o 
  -5  -6  10      107.60      109.49      7.11 o 
  -4  -6  10       72.07       88.39      6.41 o 
  -3  -6  10     2625.91     2713.02     50.16 o 
  -2  -6  10      734.66      775.13     20.89 o 
  -1  -6  10       26.31       22.41      4.28 o 
   0  -6  10      112.16      109.20      9.34 o 
   1  -6  10      149.60      145.46     17.65 o 
   2  -6  10      415.66      492.48     37.99 o 
   3  -6  10       18.87       11.09      5.33 o 
   4  -6  10       45.69       52.19      6.08 o 
   5  -6  10      198.10      177.68      8.74 o 
   6  -6  10       29.73       26.52      6.95 o 
   7  -6  10       57.67       92.60     15.26 o 
  -8  -5  10      166.42      181.14     12.91 o 
  -7  -5  10        1.65        2.15      3.70 o 
  -6  -5  10       30.06       35.74      8.02 o 
  -5  -5  10       61.83       83.60      5.80 o 
  -4  -5  10      176.69      148.53     10.50 o 
  -3  -5  10      233.66      250.16      9.14 o 
  -2  -5  10      683.80      717.90     16.22 o 
  -1  -5  10       33.49       39.62      5.34 o 
   0  -5  10       15.16        9.02      3.25 o 
   1  -5  10        4.01        3.17      2.71 o 
   2  -5  10       19.58       16.05      4.75 o 
   3  -5  10        2.27        0.07      2.64 o 
   4  -5  10       51.36       34.87      9.36 o 
   5  -5  10       37.82       52.80     10.23 o 
   6  -5  10       37.83       41.95      6.72 o 
   7  -5  10       17.29       16.75      9.04 o 
  -8  -4  10       25.49       25.51      6.12 o 
  -7  -4  10      282.41      278.99     12.38 o 
  -6  -4  10        2.96        1.96      3.30 o 
  -5  -4  10       35.02       48.61      5.67 o 
  -4  -4  10        8.13        8.07      2.59 o 
  -3  -4  10      192.17      176.23     12.22 o 
  -2  -4  10        4.30        4.69      2.48 o 
  -1  -4  10        9.18        9.49      2.80 o 
   0  -4  10      101.88      115.69     11.49 o 
   1  -4  10        0.39        0.17      2.41 o 
   2  -4  10       22.24       35.97      5.52 o 
   3  -4  10        8.67        8.84      3.40 o 
   4  -4  10        1.30        1.24      3.96 o 
   5  -4  10       23.89       18.50      6.44 o 
   6  -4  10      101.15       85.78      9.23 o 
   7  -4  10        2.86        2.24      4.12 o 
  -8  -3  10        3.99        0.00      4.35 o 
  -7  -3  10        0.27        2.47      3.91 o 
  -6  -3  10      103.16      112.89      8.46 o 
  -5  -3  10      430.73      475.72     12.04 o 
  -4  -3  10      246.43      272.43     12.16 o 
  -3  -3  10      526.45      572.93     14.46 o 
  -2  -3  10       14.01       12.06      3.06 o 
  -1  -3  10        7.13        8.97      2.82 o 
   0  -3  10       28.30       26.28      3.80 o 
   1  -3  10       44.84       55.56      5.05 o 
   2  -3  10       84.40       63.40     10.27 o 
   3  -3  10        0.77        0.00      4.65 o 
   4  -3  10       69.06       69.15     11.30 o 
   5  -3  10       21.10       25.71      8.02 o 
   6  -3  10       15.19       11.55      6.57 o 
  -8  -2  10        4.27        7.18      6.33 o 
  -7  -2  10      135.91      124.76      9.24 o 
  -6  -2  10        5.29        8.27      3.53 o 
  -5  -2  10      137.97      133.68      8.69 o 
  -4  -2  10      228.17      236.14      8.48 o 
  -3  -2  10       68.56       50.98      7.73 o 
  -2  -2  10      111.98      100.53      6.50 o 
  -1  -2  10       56.99       46.84      4.78 o 
   0  -2  10       31.46       32.41      3.59 o 
   1  -2  10      194.04      203.71     11.85 o 
   2  -2  10        5.65        3.49      2.66 o 
   3  -2  10        5.93        4.26      3.79 o 
   4  -2  10        3.06        0.00      4.09 o 
   5  -2  10       91.49      112.08     14.37 o 
   6  -2  10      109.47       84.46     13.00 o 
  -7  -1  10       22.92       16.76      4.40 o 
  -6  -1  10       18.61       10.84      3.69 o 
  -5  -1  10       74.32       83.78      7.42 o 
  -4  -1  10       51.12       61.45      5.10 o 
  -3  -1  10      118.94      121.61      6.59 o 
  -2  -1  10       42.22       47.25      5.09 o 
  -1  -1  10       47.87       53.66      4.52 o 
   0  -1  10      259.20      269.22     10.18 o 
   1  -1  10       70.49       80.53      6.84 o 
   2  -1  10      705.33      699.69     17.54 o 
   3  -1  10      351.04      342.26     18.89 o 
   4  -1  10       34.26       26.93      4.70 o 
   5  -1  10       46.74       37.69      9.98 o 
  -7   0  10        0.08        2.91      3.75 o 
  -6   0  10       58.52       58.62      6.92 o 
  -5   0  10       46.18       48.59      6.79 o 
  -4   0  10      184.20      195.48      9.21 o 
  -3   0  10      210.76      196.24      8.08 o 
  -2   0  10      279.21      303.72     10.56 o 
  -1   0  10        0.12        1.80      3.29 o 
   0   0  10      111.27      100.15      7.50 o 
   1   0  10       52.31       41.43      8.88 o 
   2   0  10       26.50       31.17      4.92 o 
   3   0  10       10.62       10.11      3.61 o 
   4   0  10       30.61       33.93      6.99 o 
   5   0  10        0.10        1.15      4.31 o 
  -6   1  10        0.80        4.36      3.54 o 
  -5   1  10       67.41       57.64      6.62 o 
  -4   1  10        0.39        3.19      2.62 o 
  -3   1  10        0.63        3.93      2.60 o 
  -2   1  10       72.83       67.31      6.44 o 
  -1   1  10        9.68       12.01      3.94 o 
   0   1  10       77.97       80.07     13.25 o 
   1   1  10      190.22      185.67     15.48 o 
   2   1  10       18.84        8.71      3.73 o 
   3   1  10       35.17       40.38      5.89 o 
   4   1  10       37.45       37.84      5.70 o 
  -6   2  10        0.28        0.04      3.53 o 
  -5   2  10        1.86        7.85      4.25 o 
  -4   2  10        3.00        6.29      7.63 o 
  -3   2  10       12.75       15.05      3.74 o 
  -2   2  10        6.30        1.04      2.97 o 
  -1   2  10       42.77       44.80      5.93 o 
   0   2  10      204.99      190.06     10.68 o 
   1   2  10       36.31       36.48      5.72 o 
   2   2  10        0.18        0.00      3.18 o 
  -4   3  10       48.77       37.34      6.22 o 
  -3   3  10        0.14        0.00      3.11 o 
  -2   3  10       26.00       19.02      4.70 o 
  -1   3  10       12.34        3.45      6.07 o 
   0   3  10       63.77       70.29     10.70 o 
  -1 -12  11       27.50       17.07      5.13 o 
   0 -12  11      157.86      144.92      8.97 o 
   1 -12  11       60.38       46.74      5.48 o 
   2 -12  11        8.04        3.69      3.07 o 
   3 -12  11       12.98        8.63      3.32 o 
  -3 -11  11       48.08       51.40      6.04 o 
  -2 -11  11       62.36       81.47     13.25 o 
  -1 -11  11      141.50      165.95     10.77 o 
   0 -11  11       36.75       35.76      4.98 o 
   1 -11  11      237.18      220.37      9.82 o 
   2 -11  11       60.36       70.69      6.48 o 
   3 -11  11       49.47       62.63      9.08 o 
   4 -11  11      132.35      142.48      8.90 o 
  -4 -10  11       32.34       35.86      5.02 o 
  -3 -10  11       17.26       13.83      3.77 o 
  -2 -10  11       28.50       33.02      6.42 o 
  -1 -10  11        5.85        5.85      3.07 o 
   0 -10  11      158.76      154.94      8.49 o 
   1 -10  11      108.97      111.99     14.07 o 
   2 -10  11       46.76       43.98      5.07 o 
   3 -10  11       47.53       49.03      5.43 o 
   4 -10  11      106.97       98.66      6.39 o 
   5 -10  11      158.19      188.16      9.65 o 
  -5  -9  11        9.91        3.32      3.49 o 
  -4  -9  11      123.84      142.00     10.46 o 
  -3  -9  11        5.06        0.00      2.86 o 
  -2  -9  11        0.54        0.00      2.85 o 
  -1  -9  11       74.65       65.13      7.28 o 
   0  -9  11       14.31       12.31      5.35 o 
   1  -9  11       94.29       90.41      8.18 o 
   2  -9  11       10.17       16.21      8.59 o 
   3  -9  11       23.49       17.30      6.48 o 
   4  -9  11      168.02      148.20     15.67 o 
   5  -9  11        0.79        0.89      3.22 o 
  -6  -8  11        0.64        1.32      5.33 o 
  -5  -8  11       37.24       24.19      5.04 o 
  -4  -8  11       36.95       38.39      7.50 o 
  -3  -8  11       62.31       59.96      9.25 o 
  -2  -8  11      115.38      113.17      9.07 o 
  -1  -8  11       13.60       15.61      5.88 o 
   0  -8  11        1.42        0.00      2.55 o 
   1  -8  11        4.12        4.27      3.21 o 
   2  -8  11        2.98        3.16      3.05 o 
   3  -8  11       14.91       12.50      9.34 o 
   4  -8  11        1.13        4.71      3.51 o 
   5  -8  11       47.02       42.26      5.57 o 
   6  -8  11        0.20        0.00      2.70 o 
  -6  -7  11       19.11        5.07      6.18 o 
  -5  -7  11       13.92       17.36      6.84 o 
  -4  -7  11       27.52       40.36      5.95 o 
  -3  -7  11      118.99       98.13     19.27 o 
  -2  -7  11      401.26      360.50     14.17 o 
  -1  -7  11        3.89        0.81      2.71 o 
   0  -7  11      212.53      201.04     10.46 o 
   1  -7  11       73.93       68.87      7.27 o 
   2  -7  11      127.72      147.61     14.60 o 
   3  -7  11       45.72       35.77      5.61 o 
   4  -7  11      111.59      114.10      7.60 o 
   5  -7  11       61.73       64.82      6.40 o 
   6  -7  11       11.01       16.07     11.43 o 
  -7  -6  11        1.28        2.00      4.26 o 
  -6  -6  11      199.09      225.02     17.61 o 
  -5  -6  11        9.77       10.84      4.75 o 
  -4  -6  11      233.63      246.03     11.45 o 
  -3  -6  11       53.49       51.38      6.38 o 
  -2  -6  11       76.07       73.59      7.30 o 
  -1  -6  11       46.30       53.10      6.59 o 
   0  -6  11      117.93      121.13      9.01 o 
   1  -6  11      459.56      429.37     15.64 o 
   2  -6  11      444.52      398.43     27.35 o 
   3  -6  11        2.38        3.70      3.35 o 
   4  -6  11        0.15        0.00      2.65 o 
   5  -6  11        0.26        0.59      3.53 o 
   6  -6  11       28.72       45.30      8.44 o 
  -7  -5  11       29.55       24.97      5.35 o 
  -6  -5  11        1.36        1.41      4.36 o 
  -5  -5  11      520.21      537.28     15.02 o 
  -4  -5  11      353.59      373.50     12.07 o 
  -3  -5  11      155.39      167.79      9.71 o 
  -2  -5  11       61.65       69.57      9.00 o 
  -1  -5  11        4.22        9.15      3.48 o 
   0  -5  11      124.68      154.25      9.74 o 
   1  -5  11       32.58       38.23      6.97 o 
   2  -5  11       53.90       69.50     10.74 o 
   3  -5  11       61.52       59.64      6.93 o 
   4  -5  11        9.83        5.07      5.16 o 
   5  -5  11       91.89       85.27     12.24 o 
   6  -5  11       33.80       29.13      6.45 o 
  -7  -4  11      120.79      150.13     16.41 o 
  -6  -4  11       13.88       20.13      5.86 o 
  -5  -4  11      251.55      214.42     10.50 o 
  -4  -4  11       87.64       80.79      5.94 o 
  -3  -4  11      187.47      195.00      9.38 o 
  -2  -4  11      139.25      149.66      7.87 o 
  -1  -4  11      125.29      126.61      8.78 o 
   0  -4  11       30.02       16.32      4.04 o 
   1  -4  11      239.47      226.25     10.86 o 
   2  -4  11       50.04       36.47      5.47 o 
   3  -4  11       55.29       57.38     10.19 o 
   4  -4  11       25.06       11.47      6.05 o 
   5  -4  11        1.92        6.86      5.16 o 
  -7  -3  11       23.23       18.85      5.53 o 
  -6  -3  11       20.51       13.16      4.42 o 
  -5  -3  11       37.84       28.08      5.12 o 
  -4  -3  11        5.48        8.41      2.86 o 
  -3  -3  11       19.38       19.31      3.75 o 
  -2  -3  11       20.23       13.83      3.46 o 
  -1  -3  11       79.52       88.57     10.12 o 
   0  -3  11       36.88       38.63      8.22 o 
   1  -3  11       92.24       98.82     12.45 o 
   2  -3  11       87.27       82.45     11.81 o 
   3  -3  11        1.72        8.23      5.76 o 
   4  -3  11        7.47        0.00      5.29 o 
   5  -3  11      223.26      266.20     19.74 o 
  -7  -2  11       84.37      100.18     10.50 o 
  -6  -2  11       70.11       71.48      7.43 o 
  -5  -2  11       10.30        5.67      3.42 o 
  -4  -2  11        1.86        1.04      2.79 o 
  -3  -2  11       60.77       74.56      6.34 o 
  -2  -2  11        0.71        1.67      3.39 o 
  -1  -2  11       39.20       59.57      4.90 o 
   0  -2  11      182.79      208.25     11.53 o 
   1  -2  11      108.76      131.19      8.23 o 
   2  -2  11      158.10      160.16     11.41 o 
   3  -2  11       79.89       73.88     12.32 o 
   4  -2  11        1.50        4.82      5.63 o 
   5  -2  11       82.49       78.40     13.43 o 
  -6  -1  11        3.62        3.83      3.92 o 
  -5  -1  11       41.19       34.11      5.67 o 
  -4  -1  11       41.11       40.61      4.69 o 
  -3  -1  11       79.49       76.14      6.38 o 
  -2  -1  11       61.12       70.02      6.75 o 
  -1  -1  11       17.55       10.46      3.40 o 
   0  -1  11      117.51      103.56      7.65 o 
   1  -1  11       85.03       74.12      6.84 o 
   2  -1  11      191.52      192.51      9.81 o 
   3  -1  11       22.34       21.72      6.01 o 
   4  -1  11        9.29       22.47      8.44 o 
  -6   0  11       10.39        7.38      4.35 o 
  -5   0  11       28.11       23.62      5.02 o 
  -4   0  11        0.92        2.70      2.66 o 
  -3   0  11       12.95        4.59      3.18 o 
  -2   0  11       73.35       73.73      9.63 o 
  -1   0  11        4.84        0.00      2.99 o 
   0   0  11       83.84       88.07      7.91 o 
   1   0  11      274.55      296.93     11.86 o 
   2   0  11      171.20      197.82     22.20 o 
   3   0  11       32.19       38.25      6.63 o 
  -5   1  11        2.29       11.78      4.31 o 
  -4   1  11       13.15       15.92     15.88 o 
  -3   1  11       15.36       22.30      4.56 o 
  -2   1  11        5.81       11.80      3.92 o 
  -1   1  11       49.06       41.63      8.43 o 
   0   1  11       51.37       57.62      8.42 o 
   1   1  11       17.44       15.46      4.48 o 
  -2   2  11        0.27        5.36      3.79 o 
  -1   2  11        5.28        8.17      4.04 o 
  -2 -11  12        4.92        5.50      4.06 o 
  -1 -11  12       21.11       30.56     24.66 o 
   0 -11  12        0.18        1.60      3.56 o 
   1 -11  12      135.85      129.35     20.19 o 
   2 -11  12       15.19        8.72      3.99 o 
  -3 -10  12       43.46       35.01      6.07 o 
  -2 -10  12       82.13       87.09      8.85 o 
  -1 -10  12       71.69       52.39      7.28 o 
   0 -10  12      172.70      171.91     12.49 o 
   1 -10  12      212.19      197.53     12.17 o 
   2 -10  12       29.56       22.40     10.85 o 
   3 -10  12        0.22        0.00      3.11 o 
   4 -10  12        0.18        0.00      3.24 o 
  -4  -9  12      145.11      156.41     11.24 o 
  -3  -9  12        0.81        0.54      3.90 o 
  -2  -9  12       26.31       18.08      5.06 o 
  -1  -9  12       31.99       46.44      6.77 o 
   0  -9  12        9.34        7.50      3.75 o 
   1  -9  12        3.09        1.68      5.52 o 
   2  -9  12       21.11       14.37      4.59 o 
   3  -9  12        4.50        0.00      3.11 o 
   4  -9  12       49.01       42.21      6.48 o 
  -5  -8  12       17.92       23.38      5.61 o 
  -4  -8  12       58.24       78.27     12.34 o 
  -3  -8  12       64.97       68.73      7.96 o 
  -2  -8  12       25.51       29.27     10.36 o 
  -1  -8  12       60.64       62.72      7.34 o 
   0  -8  12       80.03       74.24      8.31 o 
   1  -8  12       17.97       15.82      6.12 o 
   2  -8  12       18.21       21.60      4.97 o 
   3  -8  12       12.93       16.50      4.54 o 
   4  -8  12       18.33       17.14      4.71 o 
  -5  -7  12       27.16       37.00      9.89 o 
  -4  -7  12      183.01      166.66     11.11 o 
  -3  -7  12       18.19       19.05      4.77 o 
  -2  -7  12       86.59       81.68      8.23 o 
  -1  -7  12        0.54        0.00      2.78 o 
   0  -7  12      130.57      155.67     10.64 o 
   1  -7  12        8.49        8.79      3.84 o 
   2  -7  12      112.94      101.70     12.51 o 
   3  -7  12        2.41       11.72      4.19 o 
   4  -7  12       52.10       42.45      5.42 o 
   5  -7  12        1.83        0.57      4.07 o 
  -6  -6  12       13.90       13.75      5.70 o 
  -5  -6  12       39.75       32.99      6.02 o 
  -4  -6  12       39.92       50.86      6.80 o 
  -3  -6  12        8.91        8.42      3.55 o 
  -2  -6  12       41.80       52.62     19.38 o 
  -1  -6  12       82.88       77.53      8.08 o 
   0  -6  12       98.50      104.79      9.03 o 
   1  -6  12      305.59      357.49     14.83 o 
   2  -6  12      108.74      130.42     12.30 o 
   3  -6  12       65.98       62.09      7.31 o 
   4  -6  12      222.06      235.72     18.97 o 
   5  -6  12       17.40       15.68      5.07 o 
  -6  -5  12        0.46        2.57      6.54 o 
  -5  -5  12      346.73      411.59     13.65 o 
  -4  -5  12      950.96      986.77     26.15 o 
  -3  -5  12      280.16      304.73     33.70 o 
  -2  -5  12        0.86        3.51      4.20 o 
  -1  -5  12      251.92      241.95     11.85 o 
   0  -5  12      196.92      168.09     10.62 o 
   1  -5  12       98.01      105.58      8.97 o 
   2  -5  12       37.75       21.50      5.27 o 
   3  -5  12        0.42        0.00      4.86 o 
   4  -5  12       46.47       55.68     10.66 o 
  -6  -4  12       19.71       31.72      6.68 o 
  -5  -4  12       26.77       30.28     11.53 o 
  -4  -4  12      164.81      163.05      9.07 o 
  -3  -4  12       96.38       93.38      7.35 o 
  -2  -4  12        7.34        6.24      3.34 o 
  -1  -4  12       17.15       18.62      4.55 o 
   0  -4  12       55.31       39.73      6.00 o 
   1  -4  12        5.78        9.12      5.88 o 
   2  -4  12       14.26        9.25      5.76 o 
   3  -4  12       34.83       42.55      9.46 o 
   4  -4  12       48.59       43.02      9.55 o 
  -6  -3  12       38.01       39.83      7.27 o 
  -5  -3  12        2.63        2.19      3.64 o 
  -4  -3  12        2.95        5.09      3.18 o 
  -3  -3  12       27.79       30.26      4.64 o 
  -2  -3  12        2.75        2.16      2.73 o 
  -1  -3  12       62.07       68.23      6.21 o 
   0  -3  12       21.75       31.29      7.72 o 
   1  -3  12        8.61       10.57      6.48 o 
   2  -3  12       57.31       49.88     10.15 o 
   3  -3  12        3.13        6.86      5.84 o 
  -5  -2  12       10.90       10.87      4.32 o 
  -4  -2  12       22.92       19.86      4.28 o 
  -3  -2  12        0.49        2.83      2.96 o 
  -2  -2  12       20.05       12.34      3.62 o 
  -1  -2  12        5.33       10.59      3.73 o 
   0  -2  12       18.49        8.34      3.59 o 
   1  -2  12       44.96       32.87      8.95 o 
   2  -2  12        1.07        8.06      6.40 o 
   3  -2  12        9.33        3.96      6.18 o 
  -4  -1  12        0.24        0.00      2.78 o 
  -3  -1  12        0.12        4.91      3.10 o 
  -2  -1  12        0.22        0.00      3.13 o 
  -1  -1  12       12.42        4.10      3.57 o 
   0  -1  12        3.48        1.57      3.54 o 
   1  -1  12       26.51       39.71      5.62 o 
   2  -1  12       69.52       79.21      9.59 o 
  -3   0  12       37.48       43.98      8.98 o 
  -2   0  12        0.54        0.00      3.27 o 
  -1   0  12       20.50       21.50      4.81 o 
   0   0  12       15.21       15.97      4.54 o 
  -1 -10  13       22.58       26.61      5.89 o 
   0 -10  13      143.45      178.88     12.34 o 
   1 -10  13        2.96        3.56      3.70 o 
  -2  -9  13      110.36      151.01     11.98 o 
  -1  -9  13       69.04       75.08      9.64 o 
   0  -9  13       61.93       58.60      7.89 o 
   1  -9  13       41.17       46.50      6.97 o 
   2  -9  13        3.87        1.77      3.62 o 
  -3  -8  13       21.13       13.27     10.10 o 
  -2  -8  13       18.86       17.86      5.17 o 
  -1  -8  13        0.67        3.52      3.75 o 
   0  -8  13        5.54        1.10      3.38 o 
   1  -8  13       29.41       41.69      6.62 o 
   2  -8  13       20.10       14.68      5.65 o 
   3  -8  13        3.01        1.13      3.89 o 
  -4  -7  13        5.01       11.14      4.22 o 
  -3  -7  13        9.87       12.16      4.31 o 
  -2  -7  13       57.93       65.10     12.96 o 
  -1  -7  13       17.02       23.94      6.67 o 
   0  -7  13      110.58      118.77     10.23 o 
   1  -7  13       44.99       61.00      7.79 o 
   2  -7  13        5.01        7.24      3.94 o 
   3  -7  13       73.72       89.65      9.21 o 
  -4  -6  13       54.74       73.32      8.21 o 
  -3  -6  13        5.68        5.76      3.83 o 
  -2  -6  13       14.69       10.75      4.09 o 
  -1  -6  13      161.99      152.51     10.88 o 
   0  -6  13       57.34       62.94      7.70 o 
   1  -6  13      298.12      302.92     14.03 o 
   2  -6  13       33.07       26.62      9.19 o 
   3  -6  13       26.27       34.36      9.04 o 
  -4  -5  13       37.29       31.71      5.89 o 
  -3  -5  13       44.32       34.09      9.14 o 
  -2  -5  13        4.24        1.89      3.63 o 
  -1  -5  13       51.44       43.03      6.38 o 
   0  -5  13      318.70      287.05     13.40 o 
   1  -5  13      101.89      106.71     13.94 o 
   2  -5  13       13.33       14.28      6.99 o 
  -4  -4  13       29.21       36.61      5.41 o 
  -3  -4  13        4.70        0.00      3.27 o 
  -2  -4  13        0.33        0.00      3.10 o 
  -1  -4  13        3.36       10.02      4.11 o 
   0  -4  13       13.94       11.55      6.27 o 
   1  -4  13       30.64       40.97      9.59 o 
   2  -4  13        2.53        0.26      5.46 o 
  -3  -3  13        1.11        0.00      2.87 o 
  -2  -3  13       15.76       19.12      4.94 o 
  -1  -3  13        1.93        7.03      4.95 o 
   0  -3  13       11.26       10.23      6.31 o 
   1  -3  13        4.22        0.00      4.56 o 
                                                 
